# Supplementary material for: 4-Hydroxy­pyridinium hydrogen sulfate
Source: Acta Crystallogr Sect E Struct Rep Online. 2009 Nov 21;65(Pt 12):o3148. doi: 10.1107/S1600536809048533 (PMC2971937; doi:10.1107/S1600536809048533)
Supplement: Supplementary file 1 [file e-65-o3148-sup1.cif]

##############################################################################
###                                                                        ###
###        Electronic paper (Acta Crystallographica Section E)             ###
###                                                                        ###
##############################################################################
#                                                                            #
# This CIF contains the data in a paper accepted for publication in Acta     #
# Crystallographica Section E. It conforms to the requirements of Notes      #
# for Authors for Section E, and has been peer reviewed under the auspices   #
# of the IUCr Commission on Journals.                                        #
#                                                                            #
# Full details of the Crystallographic Information File format               #
# are given in the paper "The Crystallographic Information File (CIF):       #
# a New Standard Archive File for Crystallography" by S. R. Hall, F. H.      #
# Allen and I. D. Brown [Acta Cryst. (1991), A47, 655-685].                  #
#                                                                            #
# The current version of the core CIF dictionary is obtainable from          #
# ftp://ftp.iucr.org/pub/cif_core.dic. The current version number is 2.4.    #
#                                                                            #
# Software is freely available for graphical display of the structure(s) in  #
# this CIF.  For information consult the CIF home page http://www.iucr.org/  #
# cif/home.html                                                              #
#                                                                            #
# This file may be used for bona fide research purposes within the           #
# scientific community so long as proper attribution is given to the journal # 
# article from which it was obtained.                                        #
#                                                                            #
##############################################################################
                                             
data_global
_audit_creation_method     SHELXL-97
_journal_date_recd_electronic     2009-11-14
_journal_date_accepted     2009-11-15
_journal_name_full     'Acta Crystallographica, Section E'
_journal_year     2009
_journal_volume     65
_journal_issue     12
_journal_page_first     o3148
_journal_page_last     o3148
_journal_paper_category     QO
_journal_coeditor_code     XU2677
_publ_contact_author
;
     Dr. Seik Weng Ng
     Department of Chemistry
     University of Malaya
     50603 Kuala Lumpur
     Malaysia
;
_publ_contact_author_email     seikweng@um.edu.my
_publ_contact_author_fax     '03 7967 4193'
_publ_contact_author_phone     '03 7967 6778'
_publ_section_title
;
4-Hydroxypyridinium hydrogen sulfate
;
loop_
    _publ_author_name
    _publ_author_address
    'Huo, Li-Hua'
;
College of Chemistry and Materials Science
Heilongjiang University
Harbin 150080
People's Republic of China
;
    'Xu, Ying-Ming'
;
College of Chemistry and Materials Science
Heilongjiang University
Harbin 150080
People's Republic of China
;
    'Gao, Shan'
;
College of Chemistry and Materials Science
Heilongjiang University
Harbin 150080
People's Republic of China
;
    'Ng, Seik Weng'
;
Department of Chemistry
University of Malaya
50603 Kuala Lumpur
Malaysia
;
_publ_section_synopsis     .
data_I
_audit_creation_method     SHELXL-97
_chemical_name_systematic
;
4-Hydroxypyridinium hydrogen sulfate
;
_chemical_name_common     ?
_chemical_formula_moiety     'C5 H6 N O +, H O4 S -'
_chemical_formula_sum     'C5 H7 N O5 S'
_chemical_formula_iupac     'C5 H6 N1 O1 +, H S O4 -'
_chemical_formula_weight     193.18
_chemical_melting_point     ?
_symmetry_cell_setting     Monoclinic
_symmetry_space_group_name_H-M     'P 21/c'
_symmetry_space_group_name_Hall     '-P 2ybc'
loop_
    _symmetry_equiv_pos_as_xyz
    'x, y, z'
    '-x, y+1/2, -z+1/2'
    '-x, -y, -z'
    'x, -y-1/2, z-1/2'
_cell_length_a     10.4541(7)
_cell_length_b     10.7017(6)
_cell_length_c     6.8397(4)
_cell_angle_alpha     90.00
_cell_angle_beta     96.503(2)
_cell_angle_gamma     90.00
_cell_volume     760.28(8)
_cell_formula_units_Z     4
_cell_measurement_reflns_used     6627
_cell_measurement_theta_min     3.6
_cell_measurement_theta_max     27.4
_cell_measurement_temperature     293(2)
_exptl_crystal_description     Prism
_exptl_crystal_colour     Colorless
_exptl_crystal_size_max     0.27
_exptl_crystal_size_mid     0.21
_exptl_crystal_size_min     0.15
_exptl_crystal_density_diffrn     1.688
_exptl_crystal_density_meas     ?
_exptl_crystal_density_method     'not measured'
_exptl_crystal_F_000     400
_exptl_absorpt_coefficient_mu     0.408
_exptl_absorpt_correction_type     Multi-scan
_exptl_absorpt_process_details     '(ABSCOR; Higashi, 1995)'
_exptl_absorpt_correction_T_min     0.8978
_exptl_absorpt_correction_T_max     0.9413
_diffrn_ambient_temperature     293(2)
_diffrn_radiation_type     MoK\a
_diffrn_radiation_wavelength     0.71073
_diffrn_radiation_source     'fine-focus sealed tube'
_diffrn_radiation_monochromator     graphite
_diffrn_measurement_device_type     'Rigaku R-AXIS RAPID IP diffractometer'
_diffrn_measurement_method     '\w scan'
_diffrn_detector_area_resol_mean     ?
_diffrn_reflns_number     7273
_diffrn_reflns_av_R_equivalents     0.0171
_diffrn_reflns_av_sigmaI/netI     0.0134
_diffrn_reflns_theta_min     3.55
_diffrn_reflns_theta_max     27.44
_diffrn_reflns_theta_full     27.44
_diffrn_measured_fraction_theta_max     0.995
_diffrn_measured_fraction_theta_full     0.995
_diffrn_reflns_limit_h_min     -13
_diffrn_reflns_limit_h_max     13
_diffrn_reflns_limit_k_min     -13
_diffrn_reflns_limit_k_max     13
_diffrn_reflns_limit_l_min     -8
_diffrn_reflns_limit_l_max     8
_diffrn_standards_number     0
_diffrn_standards_interval_count     0
_diffrn_standards_interval_time     0
_diffrn_standards_decay_%     0
_reflns_number_total     1729
_reflns_number_gt     1612
_reflns_threshold_expression     I>2\s(I)
_refine_ls_structure_factor_coef     Fsqd
_refine_ls_matrix_type     full
_refine_ls_R_factor_all     0.0381
_refine_ls_R_factor_gt     0.0362
_refine_ls_wR_factor_gt     0.0964
_refine_ls_wR_factor_ref     0.0981
_refine_ls_goodness_of_fit_ref     1.026
_refine_ls_restrained_S_all     1.024
_refine_ls_number_reflns     1729
_refine_ls_number_parameters     137
_refine_ls_number_restraints     7
_refine_ls_hydrogen_treatment     refall
_refine_ls_weighting_scheme     calc
_refine_ls_weighting_details
         'calc w=1/[\s^2^(Fo^2^)+(0.0587P)^2^+0.3712P] where P=(Fo^2^+2Fc^2^)/3'
_atom_sites_solution_hydrogens     geom
_atom_sites_solution_primary     direct
_atom_sites_solution_secondary     difmap
_refine_ls_shift/su_max     0.001
_refine_ls_shift/su_mean     0.001
_refine_diff_density_max     0.516
_refine_diff_density_min     -0.389
_refine_ls_extinction_method     none
_refine_ls_extinction_coef     ?
loop_
    _atom_type_symbol
    _atom_type_description
    _atom_type_scat_dispersion_real
    _atom_type_scat_dispersion_imag
    _atom_type_scat_source
    'C' 'C' 0.0033 0.0016
                         'International Tables Vol C Tables 4.2.6.8 and 6.1.1.4'
    'H' 'H' 0.0000 0.0000
                         'International Tables Vol C Tables 4.2.6.8 and 6.1.1.4'
    'N' 'N' 0.0061 0.0033
                         'International Tables Vol C Tables 4.2.6.8 and 6.1.1.4'
    'O' 'O' 0.0106 0.0060
                         'International Tables Vol C Tables 4.2.6.8 and 6.1.1.4'
    'S' 'S' 0.1246 0.1234
                         'International Tables Vol C Tables 4.2.6.8 and 6.1.1.4'
_computing_data_collection     'RAPID-AUTO (Rigaku, 1998)'
_computing_cell_refinement     'RAPID-AUTO (Rigaku, 1998)'
_computing_data_reduction     'CrystalClear (Rigaku/MSC, 2002)'
_computing_structure_solution     'SHELXS97 (Sheldrick, 2008)'
_computing_structure_refinement     'SHELXL97 (Sheldrick, 2008)'
_computing_molecular_graphics     'X-SEED (Barbour, 2001)'
_computing_publication_material     'publCIF (Westrip, 2009)'
loop_
    _atom_site_type_symbol
    _atom_site_label
    _atom_site_fract_x
    _atom_site_fract_y
    _atom_site_fract_z
    _atom_site_U_iso_or_equiv
    _atom_site_adp_type
    _atom_site_calc_flag
    _atom_site_refinement_flags
    _atom_site_occupancy
    _atom_site_disorder_assembly
    _atom_site_disorder_group
    S S1 0.15352(4) 0.36664(3) 0.22053(6) 0.02984(15) Uani d . 1 . .
    O O1 0.28767(13) 0.37320(14) 0.2986(3) 0.0580(4) Uani d . 1 . .
    O O2 0.1438(2) 0.41518(14) 0.0056(2) 0.0657(5) Uani d D 1 . .
    O O3 0.07735(11) 0.45271(12) 0.3196(2) 0.0423(3) Uani d . 1 . .
    O O4 0.10415(14) 0.23950(12) 0.21136(18) 0.0430(3) Uani d . 1 . .
    O O5 0.46894(12) 0.20467(13) 0.2977(2) 0.0486(4) Uani d D 1 . .
    N N1 0.82340(14) 0.36324(15) 0.3509(2) 0.0416(4) Uani d D 1 . .
    C C1 0.72047(18) 0.43863(17) 0.3364(3) 0.0388(4) Uani d D 1 . .
    C C2 0.59869(16) 0.39037(16) 0.3180(3) 0.0351(4) Uani d D 1 . .
    C C3 0.58308(15) 0.26042(15) 0.3148(2) 0.0320(3) Uani d . 1 . .
    C C4 0.69235(16) 0.18433(16) 0.3312(3) 0.0359(4) Uani d D 1 . .
    C C5 0.81115(16) 0.23848(19) 0.3484(3) 0.0410(4) Uani d D 1 . .
    H H1 0.8975(14) 0.395(2) 0.366(4) 0.063(7) Uiso d D 1 . .
    H H2 0.134(3) 0.357(2) -0.078(4) 0.079(9) Uiso d D 1 . .
    H H5 0.412(2) 0.2615(19) 0.293(4) 0.063(7) Uiso d D 1 . .
    H H1A 0.735(2) 0.5257(10) 0.338(3) 0.044(6) Uiso d D 1 . .
    H H2A 0.5283(16) 0.4452(18) 0.302(3) 0.049(6) Uiso d D 1 . .
    H H4 0.6824(19) 0.0967(9) 0.330(3) 0.040(5) Uiso d D 1 . .
    H H5A 0.8881(16) 0.191(2) 0.356(4) 0.061(7) Uiso d D 1 . .
loop_
    _atom_site_aniso_label
    _atom_site_aniso_U_11
    _atom_site_aniso_U_22
    _atom_site_aniso_U_33
    _atom_site_aniso_U_12
    _atom_site_aniso_U_13
    _atom_site_aniso_U_23
    S1 0.0273(2) 0.0272(2) 0.0352(2) -0.00275(13) 0.00428(15) -0.00138(13)
    O1 0.0264(7) 0.0495(9) 0.0963(12) 0.0041(5) -0.0012(7) -0.0159(8)
    O2 0.1253(16) 0.0347(7) 0.0384(7) -0.0135(9) 0.0154(8) 0.0017(6)
    O3 0.0312(6) 0.0428(7) 0.0538(8) 0.0005(5) 0.0090(5) -0.0101(6)
    O4 0.0581(8) 0.0317(6) 0.0391(6) -0.0130(5) 0.0045(5) 0.0004(5)
    O5 0.0254(6) 0.0346(7) 0.0852(11) -0.0021(5) 0.0041(6) -0.0049(6)
    N1 0.0289(7) 0.0507(9) 0.0457(8) -0.0105(6) 0.0064(6) -0.0084(7)
    C1 0.0439(9) 0.0337(8) 0.0397(9) -0.0068(7) 0.0086(7) -0.0045(7)
    C2 0.0329(8) 0.0303(8) 0.0424(9) 0.0037(6) 0.0052(7) -0.0022(6)
    C3 0.0268(7) 0.0316(8) 0.0376(8) -0.0003(6) 0.0037(6) -0.0026(6)
    C4 0.0315(8) 0.0308(8) 0.0454(9) 0.0034(6) 0.0037(7) -0.0031(7)
    C5 0.0279(8) 0.0485(10) 0.0466(9) 0.0043(7) 0.0040(7) -0.0058(8)
loop_
    _geom_bond_atom_site_label_1
    _geom_bond_atom_site_label_2
    _geom_bond_site_symmetry_2
    _geom_bond_distance
    _geom_bond_publ_flag
    S1 O1 . 1.4450(10)
                     yes
    S1 O2 . 1.551(2) yes
    S1 O3 . 1.4370(10)
                     yes
    S1 O4 . 1.4540(10)
                     yes
    S1 O2 . 1.5514(15) ?
    O2 H2 . 0.848(10) ?
    O5 C3 . 1.3273(19) ?
    O5 H5 . 0.849(10) ?
    N1 C1 . 1.340(2) ?
    N1 C5 . 1.341(3) ?
    N1 H1 . 0.841(10) ?
    C1 C2 . 1.366(2) ?
    C1 H1A . 0.945(10) ?
    C2 C3 . 1.400(2) ?
    C2 H2A . 0.938(10) ?
    C3 C4 . 1.397(2) ?
    C4 C5 . 1.363(2) ?
    C4 H4 . 0.943(9) ?
    C5 H5A . 0.947(10) ?
loop_
    _geom_angle_atom_site_label_1
    _geom_angle_atom_site_label_2
    _geom_angle_atom_site_label_3
    _geom_angle_site_symmetry_1
    _geom_angle_site_symmetry_3
    _geom_angle
    _geom_angle_publ_flag
    O3 S1 O1 . . 111.16(8) ?
    O3 S1 O4 . . 114.04(8) ?
    O1 S1 O4 . . 112.73(9) ?
    O3 S1 O2 . . 104.60(9) ?
    O1 S1 O2 . . 106.91(11) ?
    O4 S1 O2 . . 106.71(8) ?
    S1 O2 H2 . . 113(2) ?
    C3 O5 H5 . . 107.5(19) ?
    C1 N1 C5 . . 121.59(15) ?
    C1 N1 H1 . . 119.2(19) ?
    C5 N1 H1 . . 119(2) ?
    N1 C1 C2 . . 120.75(16) ?
    N1 C1 H1A . . 117.6(13) ?
    C2 C1 H1A . . 121.6(13) ?
    C1 C2 C3 . . 118.86(16) ?
    C1 C2 H2A . . 119.0(14) ?
    C3 C2 H2A . . 122.1(14) ?
    O5 C3 C4 . . 117.63(15) ?
    O5 C3 C2 . . 123.36(15) ?
    C4 C3 C2 . . 119.01(15) ?
    C5 C4 C3 . . 119.20(16) ?
    C5 C4 H4 . . 121.5(12) ?
    C3 C4 H4 . . 119.3(12) ?
    N1 C5 C4 . . 120.59(16) ?
    N1 C5 H5A . . 116.9(16) ?
    C4 C5 H5A . . 122.5(16) ?
loop_
    _geom_torsion_atom_site_label_1
    _geom_torsion_atom_site_label_2
    _geom_torsion_atom_site_label_3
    _geom_torsion_atom_site_label_4
    _geom_torsion_site_symmetry_1
    _geom_torsion_site_symmetry_2
    _geom_torsion_site_symmetry_3
    _geom_torsion_site_symmetry_4
    _geom_torsion
    _geom_torsion_publ_flag
    C5 N1 C1 C2 . . . . -0.1(3) ?
    N1 C1 C2 C3 . . . . 0.1(3) ?
    C1 C2 C3 O5 . . . . 179.94(17) ?
    C1 C2 C3 C4 . . . . 0.2(2) ?
    O5 C3 C4 C5 . . . . 179.79(17) ?
    C2 C3 C4 C5 . . . . -0.4(3) ?
    C1 N1 C5 C4 . . . . -0.1(3) ?
    C3 C4 C5 N1 . . . . 0.4(3) ?
loop_
    _geom_hbond_atom_site_label_D
    _geom_hbond_atom_site_label_H
    _geom_hbond_atom_site_label_A
    _geom_hbond_site_symmetry_A
    _geom_hbond_distance_DH
    _geom_hbond_distance_HA
    _geom_hbond_distance_DA
    _geom_hbond_angle_DHA
    _geom_hbond_publ_flag
    O2 H2 O4 4_565 0.850(10)
                           1.770(10)
                                   2.603(2) 168(3) yes
    O5 H5 O1 . 0.850(10)
                       1.770(10)
                               2.6166(19) 175(3) yes
    N1 H1 O3 1_655 0.840(10)
                           2.040(10)
                                   2.8529(19) 163(2) yes
