# Supplementary material for: 4-Hydroxy­pyridinium hydrogen sulfate
Source: Acta Crystallogr Sect E Struct Rep Online. 2009 Nov 21;65(Pt 12):o3148. doi: 10.1107/S1600536809048533 (PMC2971937; doi:10.1107/S1600536809048533)
Supplement: Supplementary file 2 [file e-65-o3148-Isup2.hkl]

# 
# h,k,l, Fc-squared, Fo-squared, sigma(Fo-squared) and status flag 
# 
data_I
_shelx_title '  P21/c' 
_shelx_refln_list_code          4 
_shelx_F_calc_maximum      149.88 
_exptl_crystal_F_000       400.00 
_reflns_d_resolution_high  0.7711 
 
loop_ 
 _symmetry_equiv_pos_as_xyz 
 'x, y, z' 
 '-x, y+1/2, -z+1/2' 
 '-x, -y, -z' 
 'x, -y-1/2, z-1/2' 
 
_cell_length_a    10.4541 
_cell_length_b    10.7017 
_cell_length_c     6.8397 
_cell_angle_alpha  90.000 
_cell_angle_beta   96.503 
_cell_angle_gamma  90.000 
 
_shelx_F_squared_multiplier     1.000 
 
loop_ 
 _refln_index_h 
 _refln_index_k 
 _refln_index_l 
 _refln_F_squared_calc 
 _refln_F_squared_meas 
 _refln_F_squared_sigma 
 _refln_observed_status 
   2   0   0     2290.00     2302.30     56.82 o 
   3   0   0     7929.56     6955.08    120.22 o 
   4   0   0     3191.17     3191.48     46.15 o 
   5   0   0     1261.05     1390.84     23.40 o 
   6   0   0      211.28      200.56      2.35 o 
   7   0   0     1893.31     1917.42     30.62 o 
   8   0   0      362.64      327.01      4.05 o 
   9   0   0      969.12      921.47     12.59 o 
  10   0   0        3.75        6.26      0.76 o 
  11   0   0       15.26       12.18      2.11 o 
  12   0   0       55.94       58.07      1.59 o 
  13   0   0      134.43      134.79      4.52 o 
   2   1   0     5823.68     5348.96     82.03 o 
   3   1   0     1306.19     1327.74     11.02 o 
   4   1   0      145.72      161.43      1.35 o 
   5   1   0       45.27       31.19      0.57 o 
   6   1   0     2010.27     2234.24     28.33 o 
   7   1   0        1.90        1.82      0.37 o 
   8   1   0       16.02       17.74      0.61 o 
   9   1   0      867.01      848.36      8.21 o 
  10   1   0      104.32      102.75      1.41 o 
  11   1   0       23.73       23.13      1.01 o 
  12   1   0      100.92      108.40      1.55 o 
  13   1   0       20.90       25.80      1.54 o 
   0   2   0     3542.26     3473.53     49.39 o 
   1   2   0      994.01     1046.19     17.30 o 
   2   2   0      178.34      153.17      1.29 o 
   3   2   0     1363.01     1426.15     12.17 o 
   4   2   0       67.38       64.86      0.75 o 
   5   2   0       64.16       72.26      0.80 o 
   6   2   0      147.06      138.52      1.55 o 
   7   2   0       59.76       49.65      0.98 o 
   8   2   0       34.02       34.42      0.87 o 
   9   2   0       44.71       37.41      0.92 o 
  10   2   0       25.81       28.14      0.76 o 
  11   2   0        0.37       -0.08      0.59 o 
  12   2   0        0.40        0.30      0.45 o 
  13   2   0        4.74        3.91      1.02 o 
   1   3   0     1714.99     1838.97     18.82 o 
   2   3   0     2070.76     2102.74     19.13 o 
   3   3   0        9.94       14.27      0.28 o 
   4   3   0       49.41       46.23      0.61 o 
   5   3   0      611.68      568.27      4.53 o 
   6   3   0        2.42        1.28      0.37 o 
   7   3   0      133.45      118.16      1.25 o 
   8   3   0      480.56      458.04      4.09 o 
   9   3   0       29.27       25.25      0.72 o 
  10   3   0        0.79        0.72      0.45 o 
  11   3   0      182.27      169.14      2.23 o 
  12   3   0       28.18       30.24      1.10 o 
  13   3   0       25.19       28.24      1.00 o 
   0   4   0     1671.64     1739.25     21.92 o 
   1   4   0      323.70      276.17      2.57 o 
   2   4   0     2829.82     3096.34     27.72 o 
   3   4   0      421.14      364.63      2.67 o 
   4   4   0      374.63      339.78      2.35 o 
   5   4   0       55.99       61.05      0.74 o 
   6   4   0     1434.79     1419.23     13.22 o 
   7   4   0     1246.03     1189.06     11.32 o 
   8   4   0       14.17       12.30      0.65 o 
   9   4   0      697.02      646.70      6.17 o 
  10   4   0      220.16      206.29      2.35 o 
  11   4   0       35.88       44.14      1.22 o 
  12   4   0       11.48        7.75      1.11 o 
   1   5   0      376.15      382.07      4.15 o 
   2   5   0      291.16      353.19      2.55 o 
   3   5   0     1035.53     1204.53     19.88 o 
   4   5   0      764.60      747.86      9.67 o 
   5   5   0      215.03      184.10      1.69 o 
   6   5   0      137.58      121.13      1.13 o 
   7   5   0      130.90      128.38      1.46 o 
   8   5   0     1039.36      960.99      9.48 o 
   9   5   0       99.12       97.60      1.33 o 
  10   5   0        1.03        2.34      0.49 o 
  11   5   0       39.39       37.00      0.95 o 
  12   5   0        9.65        6.86      0.92 o 
   0   6   0     1111.96     1305.57     28.18 o 
   1   6   0       52.52       50.60      0.66 o 
   2   6   0       62.23       64.45      0.70 o 
   3   6   0       31.02       30.43      0.61 o 
   4   6   0      187.33      199.48      1.71 o 
   5   6   0        4.43        2.24      0.28 o 
   6   6   0      437.13      424.02      3.86 o 
   7   6   0        4.71        6.31      0.56 o 
   8   6   0        1.55        1.53      0.39 o 
   9   6   0       12.65       15.09      0.52 o 
  10   6   0       91.46       85.97      1.46 o 
  11   6   0        4.02        5.84      0.51 o 
  12   6   0        0.00        0.46      0.40 o 
   1   7   0      237.06      233.78      2.12 o 
   2   7   0      295.74      320.22      2.61 o 
   3   7   0      201.11      180.94      1.89 o 
   4   7   0      257.63      241.80      1.96 o 
   5   7   0      334.50      313.98      2.78 o 
   6   7   0      532.24      514.95      4.64 o 
   7   7   0       10.83       11.69      0.55 o 
   8   7   0       60.37       59.17      1.50 o 
   9   7   0       70.52       56.49      1.11 o 
  10   7   0        8.56        6.49      0.69 o 
  11   7   0        0.13        1.13      0.61 o 
   0   8   0      846.13      884.63     17.84 o 
   1   8   0      199.49      199.39      1.58 o 
   2   8   0      160.54      172.58      1.70 o 
   3   8   0      631.13      647.90      5.93 o 
   4   8   0      641.54      609.10      5.88 o 
   5   8   0      340.50      358.92      2.98 o 
   6   8   0       99.30       92.64      1.18 o 
   7   8   0      313.11      279.50      3.59 o 
   8   8   0        0.02        1.62      0.72 o 
   9   8   0      118.84      112.04      1.89 o 
  10   8   0       14.99       12.25      0.76 o 
   1   9   0      294.36      315.32      2.49 o 
   2   9   0      217.66      203.54      1.95 o 
   3   9   0        0.81        2.17      0.51 o 
   4   9   0      220.26      194.53      2.20 o 
   5   9   0      150.62      141.61      1.92 o 
   6   9   0      141.81      122.46      1.53 o 
   7   9   0        6.37        3.72      0.73 o 
   8   9   0      138.30      132.01      2.21 o 
   9   9   0       13.33       11.61      1.00 o 
  10   9   0        2.11        2.30      0.90 o 
   0  10   0      243.73      216.46      2.98 o 
   1  10   0      328.02      304.52      3.33 o 
   2  10   0       41.16       34.46      0.56 o 
   3  10   0       65.80       66.40      1.47 o 
   4  10   0       96.23       88.83      1.54 o 
   5  10   0        0.01        0.45      0.46 o 
   6  10   0        0.79        0.59      0.56 o 
   7  10   0       16.41       20.86      1.19 o 
   8  10   0       17.99       20.85      0.93 o 
   9  10   0       35.59       43.91      1.19 o 
   1  11   0       25.26       26.76      0.83 o 
   2  11   0        9.56        8.42      0.45 o 
   3  11   0       30.04       27.33      0.93 o 
   4  11   0       29.57       28.60      1.04 o 
   5  11   0        6.28        9.16      0.73 o 
   6  11   0       44.39       44.11      1.26 o 
   7  11   0       52.89       59.95      1.62 o 
   8  11   0       10.77        7.25      0.86 o 
   0  12   0      143.82      146.63      4.33 o 
   1  12   0        1.91        3.78      0.51 o 
   2  12   0        2.77        6.08      0.84 o 
   3  12   0       63.67       68.46      1.07 o 
   4  12   0        1.11        0.67      0.43 o 
   5  12   0        4.98        2.85      1.06 o 
   6  12   0       54.20       61.05      1.46 o 
   1  13   0       92.11       92.11      2.93 o 
   2  13   0       13.01       10.07      0.64 o 
   3  13   0       32.52       34.49      1.20 o 
   4  13   0       56.45       64.90      1.42 o 
 -13   1   1       10.35       13.37      0.91 o 
 -12   1   1       94.21      108.68      2.00 o 
 -11   1   1      264.73      257.41      3.05 o 
 -10   1   1       73.90       65.52      1.23 o 
  -9   1   1       34.84       41.12      0.93 o 
  -8   1   1      212.56      216.06      2.21 o 
  -7   1   1      189.41      178.51      1.69 o 
  -6   1   1       11.96        9.69      0.42 o 
  -5   1   1      254.35      227.82      3.91 o 
  -4   1   1      119.42      167.06      1.31 o 
  -3   1   1      173.60      173.58      1.38 o 
  -2   1   1     2416.52     2385.78     22.43 o 
  -1   1   1     1454.47     1580.37     12.98 o 
   0   1   1       31.29       34.80      0.26 o 
   1   1   1      274.76      322.93      5.53 o 
   2   1   1     2044.53     2195.11     19.71 o 
   3   1   1      866.53      903.97      7.09 o 
   4   1   1     1360.08     1594.24     13.88 o 
   5   1   1      303.45      270.44      2.00 o 
   6   1   1      729.05      749.16      6.18 o 
   7   1   1        6.71        5.74      1.07 o 
   8   1   1       21.69       19.80      0.74 o 
   9   1   1       11.87       11.26      0.56 o 
  10   1   1        4.28        4.64      0.48 o 
  11   1   1       38.82       37.07      1.04 o 
  12   1   1       51.83       57.60      1.13 o 
  13   1   1       38.59       42.81      1.11 o 
 -13   2   1       25.66       26.16      1.11 o 
 -12   2   1      117.13      114.34      1.83 o 
 -11   2   1        8.04        4.90      0.73 o 
 -10   2   1       49.36       49.74      1.00 o 
  -9   2   1     1476.57     1417.68     13.96 o 
  -8   2   1      154.39      146.08      1.70 o 
  -7   2   1      837.28      811.69      7.54 o 
  -6   2   1      174.78      138.27      1.59 o 
  -5   2   1      760.79      782.90      6.65 o 
  -4   2   1        1.21        5.31      0.30 o 
  -3   2   1     2163.82     2011.94     18.44 o 
  -2   2   1     5267.35     5038.92     56.85 o 
  -1   2   1       56.43       47.73      0.72 o 
   0   2   1    11136.26    10161.22    122.42 o 
   1   2   1     4667.66     4616.90     45.01 o 
   2   2   1      119.76      145.42      1.34 o 
   3   2   1      261.58      211.38      1.82 o 
   4   2   1     4178.13     4513.61     50.15 o 
   5   2   1       86.14       73.67      0.78 o 
   6   2   1       60.71       51.49      1.12 o 
   7   2   1     1192.61     1164.59     12.32 o 
   8   2   1       38.92       33.02      0.82 o 
   9   2   1      554.67      552.40      4.91 o 
  10   2   1      142.14      141.72      1.62 o 
  11   2   1       13.18       16.36      0.83 o 
  12   2   1       58.15       61.72      1.19 o 
  13   2   1      104.50      100.56      1.52 o 
 -13   3   1        8.08        8.04      1.77 o 
 -12   3   1       41.96       48.81      1.58 o 
 -11   3   1       59.66       52.72      1.20 o 
 -10   3   1        0.01        0.23      0.41 o 
  -9   3   1       45.69       54.37      1.14 o 
  -8   3   1      788.37      769.32      7.04 o 
  -7   3   1       55.95       49.24      0.83 o 
  -6   3   1      320.45      335.93      2.93 o 
  -5   3   1     1669.41     1748.68     16.28 o 
  -4   3   1      161.85      230.21      1.82 o 
  -3   3   1     1628.09     1872.57     21.99 o 
  -2   3   1       85.87       63.33      0.73 o 
  -1   3   1     1682.72     1763.23     18.06 o 
   0   3   1      228.45      241.79      1.53 o 
   1   3   1     1269.91     1330.17      9.95 o 
   2   3   1       14.63        9.18      0.47 o 
   3   3   1     1297.73     1563.14     19.71 o 
   4   3   1       92.20      111.59      1.27 o 
   5   3   1      298.72      257.94      2.19 o 
   6   3   1      472.61      485.94      4.01 o 
   7   3   1       66.46       67.38      0.97 o 
   8   3   1      791.37      762.88      6.89 o 
   9   3   1       20.34       22.52      0.61 o 
  10   3   1       17.96       17.16      0.74 o 
  11   3   1       21.01       20.26      1.09 o 
  12   3   1       27.63       29.21      0.89 o 
 -12   4   1       37.70       40.74      1.25 o 
 -11   4   1        0.03       -0.45      0.58 o 
 -10   4   1       21.90       17.88      0.81 o 
  -9   4   1        7.26        5.08      0.57 o 
  -8   4   1      140.69      121.82      1.63 o 
  -7   4   1       28.57       30.57      0.96 o 
  -6   4   1       11.28        6.97      0.90 o 
  -5   4   1      367.71      401.62      3.40 o 
  -4   4   1       69.60       67.13      0.76 o 
  -3   4   1      200.24      218.42      5.26 o 
  -2   4   1       95.97      103.32      1.04 o 
  -1   4   1      865.18      920.58     13.28 o 
   0   4   1     2960.14     3412.26     35.42 o 
   1   4   1      118.96      137.62      1.88 o 
   2   4   1      260.56      261.47      1.64 o 
   3   4   1       10.37       13.01      0.46 o 
   4   4   1      163.25      178.50      1.46 o 
   5   4   1     1258.42     1420.79     12.92 o 
   6   4   1      254.98      253.12      3.73 o 
   7   4   1       84.14       93.12      1.32 o 
   8   4   1        0.69        1.56      0.39 o 
   9   4   1        0.07        0.67      0.34 o 
  10   4   1      104.54      102.83      1.38 o 
  11   4   1       47.29       50.36      1.14 o 
  12   4   1       14.16       14.21      2.52 o 
 -12   5   1        7.18        8.06      0.92 o 
 -11   5   1       29.55       24.45      1.21 o 
 -10   5   1       82.75       75.01      1.51 o 
  -9   5   1      297.11      269.93      2.93 o 
  -8   5   1       45.32       45.24      1.00 o 
  -7   5   1      144.67      150.00      1.75 o 
  -6   5   1      404.31      393.21      3.48 o 
  -5   5   1        1.28        0.22      0.19 o 
  -4   5   1      559.77      605.66      9.72 o 
  -3   5   1       14.51       14.54      0.53 o 
  -2   5   1      199.76      207.57      2.04 o 
  -1   5   1      762.52      745.48     12.85 o 
   0   5   1        3.58        6.05      0.30 o 
   1   5   1       57.54       72.67      0.70 o 
   2   5   1      195.57      209.79      1.66 o 
   3   5   1      357.69      380.49      2.64 o 
   4   5   1        4.44        1.80      0.28 o 
   5   5   1       10.11        8.73      0.35 o 
   6   5   1      577.75      540.66      4.73 o 
   7   5   1       29.63       30.14      0.55 o 
   8   5   1        5.28        3.55      0.53 o 
   9   5   1      183.65      162.19      1.69 o 
  10   5   1        2.17        0.57      0.33 o 
  11   5   1        1.62        2.00      0.41 o 
  12   5   1       39.49       40.22      0.97 o 
 -12   6   1        0.48        1.03      0.51 o 
 -11   6   1        0.88        0.76      0.41 o 
 -10   6   1       40.78       39.70      0.83 o 
  -9   6   1       91.30       81.48      1.29 o 
  -8   6   1        1.47        0.12      0.26 o 
  -7   6   1      562.39      527.99      4.82 o 
  -6   6   1      624.02      598.37      5.29 o 
  -5   6   1      128.04      126.63      1.26 o 
  -4   6   1       57.88       54.17      1.04 o 
  -3   6   1     2036.00     2097.72     28.40 o 
  -2   6   1     1344.04     1561.78     23.19 o 
  -1   6   1      196.59      250.80      2.24 o 
   0   6   1     3452.49     3869.60     43.06 o 
   1   6   1      106.44      127.42      1.32 o 
   2   6   1        0.98        3.61      0.36 o 
   3   6   1      802.30      839.52      5.68 o 
   4   6   1      343.13      323.19      2.71 o 
   5   6   1       90.19       74.77      1.13 o 
   6   6   1     1210.17     1242.09     11.60 o 
   7   6   1      700.49      651.84      6.28 o 
   8   6   1       15.64       12.96      0.63 o 
   9   6   1      249.62      247.14      2.57 o 
  10   6   1       64.02       68.99      1.21 o 
  11   6   1       33.81       34.43      0.98 o 
 -11   7   1       31.36       31.32      0.84 o 
 -10   7   1       35.55       27.84      0.70 o 
  -9   7   1      208.79      186.77      4.87 o 
  -8   7   1      295.55      270.39      4.25 o 
  -7   7   1       30.48       31.13      0.53 o 
  -6   7   1      959.16      945.50      8.47 o 
  -5   7   1      103.92       97.07      0.88 o 
  -4   7   1      133.46      136.35      2.06 o 
  -3   7   1      176.32      160.42      1.78 o 
  -2   7   1      133.09      122.43      0.94 o 
  -1   7   1      640.51      637.64      8.26 o 
   0   7   1       75.91       65.21      0.90 o 
   1   7   1      657.08      610.45      5.70 o 
   2   7   1       26.86       23.39      0.60 o 
   3   7   1        3.57        5.63      0.28 o 
   4   7   1      120.55      136.78      1.29 o 
   5   7   1       45.56       47.11      0.64 o 
   6   7   1      355.66      345.18      3.33 o 
   7   7   1       18.66       24.92      0.86 o 
   8   7   1      145.75      158.07      1.70 o 
   9   7   1      202.08      186.96      2.13 o 
  10   7   1        2.22        2.12      0.45 o 
  11   7   1        2.65        2.98      0.60 o 
 -11   8   1       33.88       44.56      1.73 o 
 -10   8   1       28.98       26.44      1.39 o 
  -9   8   1       11.86       16.68      0.94 o 
  -8   8   1        6.00        6.28      0.31 o 
  -7   8   1        3.38        3.24      0.24 o 
  -6   8   1       60.97       64.11      1.45 o 
  -5   8   1       38.89       33.68      1.30 o 
  -4   8   1        8.59        7.05      0.58 o 
  -3   8   1      180.70      177.39      2.07 o 
  -2   8   1        0.03        0.12      0.17 o 
  -1   8   1      326.87      297.27      2.28 o 
   0   8   1      515.51      516.90      4.21 o 
   1   8   1       82.81       76.79      1.71 o 
   2   8   1        0.09        0.63      0.52 o 
   3   8   1      628.01      635.12      5.12 o 
   4   8   1       19.25       18.15      0.48 o 
   5   8   1      114.14      111.33      1.29 o 
   6   8   1      155.73      154.04      1.50 o 
   7   8   1       11.15       11.95      0.65 o 
   8   8   1        2.95        1.93      0.47 o 
   9   8   1       12.40       14.55      0.67 o 
  10   8   1       34.72       41.88      1.19 o 
 -10   9   1       17.76       20.02      1.19 o 
  -9   9   1       14.67       18.02      1.07 o 
  -8   9   1       53.19       47.34      1.51 o 
  -7   9   1       11.33        8.48      0.81 o 
  -6   9   1        4.51        5.91      0.83 o 
  -5   9   1       87.35       87.67      1.33 o 
  -4   9   1        5.85        5.61      0.61 o 
  -3   9   1      466.58      470.31      4.00 o 
  -2   9   1       10.86        8.27      0.68 o 
  -1   9   1       39.27       43.89      0.69 o 
   0   9   1        6.79       11.28      0.44 o 
   1   9   1        5.01        3.50      0.41 o 
   2   9   1       36.08       35.29      0.81 o 
   3   9   1      185.35      183.26      1.73 o 
   4   9   1        5.16        7.66      0.53 o 
   5   9   1       29.08       30.56      0.75 o 
   6   9   1       31.53       29.92      0.69 o 
   7   9   1       33.24       40.99      0.92 o 
   8   9   1       71.66       76.33      1.57 o 
   9   9   1       45.67       50.87      0.98 o 
  -9  10   1       75.94       73.49      2.10 o 
  -8  10   1       26.88       28.74      1.90 o 
  -7  10   1      129.58      133.01      2.05 o 
  -6  10   1       67.85       67.56      1.37 o 
  -5  10   1       17.92       18.64      0.82 o 
  -4  10   1       74.17       72.34      1.30 o 
  -3  10   1       80.10       75.98      1.12 o 
  -2  10   1       18.73       22.72      0.58 o 
  -1  10   1       21.38       19.67      0.50 o 
   0  10   1      426.91      390.88      3.67 o 
   1  10   1        4.91        7.81      0.62 o 
   2  10   1      134.50      131.29      1.78 o 
   3  10   1       29.94       32.06      0.71 o 
   4  10   1      187.31      180.07      2.15 o 
   5  10   1        2.27        4.22      0.69 o 
   6  10   1      113.65      123.10      1.53 o 
   7  10   1      246.51      259.73      3.32 o 
   8  10   1        3.01        3.13      0.49 o 
   9  10   1       95.85      111.54      2.22 o 
  -8  11   1       98.76       99.04      2.16 o 
  -7  11   1        5.11        6.91      0.83 o 
  -6  11   1        0.12        1.26      0.62 o 
  -5  11   1       25.83       23.11      0.97 o 
  -4  11   1       38.55       41.15      0.87 o 
  -3  11   1        4.87        3.14      0.52 o 
  -2  11   1      278.18      249.11      3.72 o 
  -1  11   1       55.82       54.67      0.94 o 
   0  11   1       61.23       50.30      1.09 o 
   1  11   1       99.32      106.63      1.28 o 
   2  11   1      185.64      186.08      1.82 o 
   3  11   1       16.79       15.26      0.64 o 
   4  11   1       59.09       68.65      1.28 o 
   5  11   1      167.54      173.04      2.26 o 
   6  11   1        4.75        2.59      0.65 o 
   7  11   1       21.45       24.87      1.03 o 
  -6  12   1       86.57       97.74      1.52 o 
  -5  12   1        2.91        1.90      0.52 o 
  -4  12   1        1.35        1.13      0.51 o 
  -3  12   1        3.89        2.88      0.54 o 
  -2  12   1       25.38       23.14      0.78 o 
  -1  12   1        0.42        0.35      0.55 o 
   0  12   1      137.52      113.72      1.42 o 
   1  12   1       13.00       11.84      0.68 o 
   2  12   1       40.09       37.19      0.90 o 
   3  12   1       39.03       38.93      1.23 o 
   4  12   1        0.78        0.66      0.49 o 
   5  12   1       13.25       15.36      1.04 o 
   6  12   1       15.56       14.62      2.84 o 
  -4  13   1       54.46       58.15      1.31 o 
  -3  13   1        7.98        8.61      0.74 o 
  -2  13   1       10.22       11.47      2.11 o 
  -1  13   1        6.74        7.25      1.27 o 
   0  13   1        1.03        0.79      0.69 o 
   1  13   1       44.86       43.82      1.04 o 
   2  13   1        9.88       11.43      0.62 o 
   3  13   1        0.00        0.20      0.49 o 
   4  13   1       13.63       12.71      0.77 o 
 -13   0   2       34.03       37.86      1.67 o 
 -12   0   2       20.92       24.34      2.22 o 
 -11   0   2        6.84        6.41      0.95 o 
 -10   0   2       34.34       35.60      2.60 o 
  -9   0   2      109.24      109.91      4.50 o 
  -8   0   2     1205.26     1187.14     15.84 o 
  -7   0   2      351.63      340.98      4.24 o 
  -6   0   2        4.16        2.54      0.49 o 
  -5   0   2      134.73      114.50      1.50 o 
  -4   0   2      319.83      322.09      6.22 o 
  -3   0   2      457.87      385.11      3.99 o 
  -2   0   2      387.39      330.75      2.76 o 
  -1   0   2     6380.57     6492.38     77.60 o 
   0   0   2    22465.47    19933.98    327.45 o 
   1   0   2     4659.63     5064.38     64.42 o 
   2   0   2       81.80       72.18      0.62 o 
   3   0   2      806.90      809.70     11.67 o 
   4   0   2     2376.64     2652.56     37.36 o 
   5   0   2     2410.05     2657.18     36.97 o 
   6   0   2       26.97       25.72      0.56 o 
   7   0   2      830.58      830.33     26.79 o 
   8   0   2      191.61      191.85      2.36 o 
   9   0   2      674.07      697.31      9.27 o 
  10   0   2        0.14        0.18      0.63 o 
  11   0   2        8.89       11.36      0.93 o 
  12   0   2       33.28       38.32      1.75 o 
 -13   1   2        2.79        2.62      0.69 o 
 -12   1   2       37.68       46.23      1.86 o 
 -11   1   2       74.94       76.49      1.38 o 
 -10   1   2      532.44      536.42      5.61 o 
  -9   1   2      581.58      579.27      5.47 o 
  -8   1   2      325.67      317.40      3.16 o 
  -7   1   2       15.03       18.39      0.83 o 
  -6   1   2      722.13      728.82      6.41 o 
  -5   1   2      120.63      122.46      1.19 o 
  -4   1   2       93.54       78.01      0.96 o 
  -3   1   2      271.54      243.90      1.94 o 
  -2   1   2     2911.82     3147.11     25.76 o 
  -1   1   2     2711.66     2939.09     20.38 o 
   0   1   2     5639.52     5910.88     51.92 o 
   1   1   2      154.74      170.03      1.71 o 
   2   1   2      576.80      643.21     11.28 o 
   3   1   2      240.42      242.15      4.24 o 
   4   1   2      206.18      227.48      1.63 o 
   5   1   2        0.10        1.01      0.24 o 
   6   1   2      611.86      644.91      5.21 o 
   7   1   2       82.62       81.49      1.09 o 
   8   1   2      238.26      223.14      2.12 o 
   9   1   2       95.94      100.50      1.22 o 
  10   1   2        5.92        5.70      0.54 o 
  11   1   2        0.03        0.05      0.29 o 
  12   1   2       46.02       51.41      0.98 o 
 -13   2   2        8.59        9.79      0.94 o 
 -12   2   2        4.01        3.49      0.75 o 
 -11   2   2        6.54        8.49      0.74 o 
 -10   2   2        0.08        0.52      0.58 o 
  -9   2   2      455.91      440.32      4.25 o 
  -8   2   2        3.21        4.12      0.52 o 
  -7   2   2       97.90      102.69      1.23 o 
  -6   2   2        5.96        5.80      0.45 o 
  -5   2   2       17.65       23.22      0.60 o 
  -4   2   2      303.66      297.02      2.39 o 
  -3   2   2     2766.96     3123.47     42.95 o 
  -2   2   2      372.04      407.41      3.15 o 
  -1   2   2      906.82     1045.10      6.21 o 
   0   2   2     2460.61     2732.69     23.40 o 
   1   2   2      337.28      372.93      9.25 o 
   2   2   2     1277.41     1356.11     16.53 o 
   3   2   2       67.78       68.28      0.76 o 
   4   2   2      128.52      146.24      1.25 o 
   5   2   2       97.40       98.83      1.08 o 
   6   2   2      161.65      170.96      2.43 o 
   7   2   2       57.46       60.77      0.74 o 
   8   2   2        0.00        0.40      0.25 o 
   9   2   2       99.58       97.51      1.13 o 
  10   2   2       10.14        9.66      0.64 o 
  11   2   2       14.34       16.04      0.67 o 
  12   2   2        1.33        1.61      0.46 o 
 -13   3   2       14.43       17.38      1.19 o 
 -12   3   2       18.53       24.70      1.12 o 
 -11   3   2      267.86      266.34      3.16 o 
 -10   3   2       45.70       46.11      1.15 o 
  -9   3   2        0.49        0.39      0.48 o 
  -8   3   2      220.86      212.10      2.22 o 
  -7   3   2      182.40      181.83      1.96 o 
  -6   3   2      495.49      504.44      4.43 o 
  -5   3   2      214.97      253.46      3.82 o 
  -4   3   2       22.55       29.75      0.66 o 
  -3   3   2     1404.60     1502.33     21.28 o 
  -2   3   2        0.06        3.63      0.37 o 
  -1   3   2      252.65      289.54      3.53 o 
   0   3   2      237.69      241.28      1.53 o 
   1   3   2      287.83      277.58      1.97 o 
   2   3   2       51.59       62.99      0.43 o 
   3   3   2       19.91       19.07      0.33 o 
   4   3   2        0.11        0.44      0.18 o 
   5   3   2      540.58      521.56      3.74 o 
   6   3   2      165.08      153.35      1.16 o 
   7   3   2       15.95       16.15      0.47 o 
   8   3   2      319.74      316.38      2.77 o 
   9   3   2       34.53       27.33      0.68 o 
  10   3   2       21.07       19.42      0.60 o 
  11   3   2       28.72       30.95      0.80 o 
  12   3   2       23.41       27.66      0.98 o 
 -12   4   2      110.34      118.57      2.05 o 
 -11   4   2        2.42        0.77      0.68 o 
 -10   4   2       59.57       72.34      1.58 o 
  -9   4   2      780.46      773.98      8.13 o 
  -8   4   2       13.27       15.11      0.85 o 
  -7   4   2      263.33      263.28      2.65 o 
  -6   4   2      532.69      529.70      4.59 o 
  -5   4   2      468.13      474.25      4.23 o 
  -4   4   2       67.82       74.95      0.91 o 
  -3   4   2      242.36      196.04      2.27 o 
  -2   4   2     1890.37     2015.83     19.03 o 
  -1   4   2        2.89        8.77      0.19 o 
   0   4   2       88.86       66.92      0.63 o 
   1   4   2       43.59       29.55      0.39 o 
   2   4   2      353.53      364.40      2.59 o 
   3   4   2       10.47       15.02      0.70 o 
   4   4   2      336.00      318.74      2.58 o 
   5   4   2       35.13       37.78      0.56 o 
   6   4   2      656.24      657.74      4.96 o 
   7   4   2      823.90      850.46      6.72 o 
   8   4   2       44.99       50.13      0.81 o 
   9   4   2      106.82      105.69      1.11 o 
  10   4   2      226.22      222.73      2.20 o 
  11   4   2      112.88      127.66      1.73 o 
  12   4   2       18.25       24.63      0.69 o 
 -12   5   2        2.28        2.42      0.87 o 
 -11   5   2       67.28       65.38      1.49 o 
 -10   5   2       29.76       31.11      1.08 o 
  -9   5   2       30.13       37.66      1.25 o 
  -8   5   2      584.58      590.26      5.60 o 
  -7   5   2      127.24      131.99      1.58 o 
  -6   5   2      273.34      280.64      2.64 o 
  -5   5   2      283.15      291.22      2.23 o 
  -4   5   2      699.98      669.66      6.75 o 
  -3   5   2      421.73      433.01      4.21 o 
  -2   5   2      145.35      106.88      1.06 o 
  -1   5   2      731.47      678.70      5.81 o 
   0   5   2      176.27      183.45      1.40 o 
   1   5   2      433.15      444.00      3.54 o 
   2   5   2        0.18        1.05      0.21 o 
   3   5   2       30.96       38.00      0.40 o 
   4   5   2      393.22      401.63      2.86 o 
   5   5   2      557.04      551.94      4.89 o 
   6   5   2       52.27       59.25      1.10 o 
   7   5   2       82.70       78.20      1.06 o 
   8   5   2      722.29      723.01      6.73 o 
   9   5   2      153.33      174.96      1.71 o 
  10   5   2        6.51       10.70      0.49 o 
  11   5   2       47.19       48.47      0.91 o 
 -12   6   2       21.25       23.06      1.19 o 
 -11   6   2        4.06        2.40      0.80 o 
 -10   6   2       75.10       76.47      2.06 o 
  -9   6   2       61.57       59.07      1.20 o 
  -8   6   2        2.65        2.03      0.25 o 
  -7   6   2        1.27        0.73      0.23 o 
  -6   6   2      393.56      390.53      4.75 o 
  -5   6   2       38.49       36.03      0.90 o 
  -4   6   2       68.52       69.63      1.20 o 
  -3   6   2       48.73       51.46      0.81 o 
  -2   6   2      199.74      203.29      1.63 o 
  -1   6   2      255.98      263.72      2.96 o 
   0   6   2        1.32        0.04      0.24 o 
   1   6   2        0.03        0.76      0.26 o 
   2   6   2       35.47       34.43      0.55 o 
   3   6   2      269.99      258.80      1.74 o 
   4   6   2       19.70       19.23      0.62 o 
   5   6   2       50.13       49.98      0.64 o 
   6   6   2      251.89      244.87      2.42 o 
   7   6   2      144.65      147.06      1.75 o 
   8   6   2        0.13        0.58      0.39 o 
   9   6   2        0.60        0.67      0.42 o 
  10   6   2       51.59       43.62      0.95 o 
  11   6   2       18.68       17.03      0.71 o 
 -11   7   2        0.24        0.38      0.62 o 
 -10   7   2        9.54        8.99      0.94 o 
  -9   7   2       44.65       37.07      1.38 o 
  -8   7   2       28.27       33.40      1.13 o 
  -7   7   2        0.06        0.16      0.56 o 
  -6   7   2      108.67      108.66      1.96 o 
  -5   7   2      920.36      906.23      9.82 o 
  -4   7   2      106.05      100.33      1.46 o 
  -3   7   2       65.72       71.16      0.93 o 
  -2   7   2      124.23      108.25      1.11 o 
  -1   7   2      347.92      338.23      2.87 o 
   0   7   2       31.96       28.98      0.64 o 
   1   7   2       22.24       28.67      1.33 o 
   2   7   2       34.62       31.54      0.71 o 
   3   7   2       80.73       85.44      0.78 o 
   4   7   2      114.42      102.23      1.06 o 
   5   7   2      106.45       98.09      1.02 o 
   6   7   2      219.95      228.62      1.96 o 
   7   7   2        6.65        6.44      0.52 o 
   8   7   2        9.18       14.31      0.70 o 
   9   7   2        5.59        8.86      0.62 o 
  10   7   2       21.54       19.37      0.98 o 
 -10   8   2        4.67        5.74      0.90 o 
  -9   8   2       56.76       60.55      1.56 o 
  -8   8   2        6.94        8.28      0.84 o 
  -7   8   2      236.95      248.72      3.42 o 
  -6   8   2        1.17        1.66      0.66 o 
  -5   8   2      139.64      142.49      2.02 o 
  -4   8   2       11.64       10.96      0.60 o 
  -3   8   2     1661.21     1637.49     14.72 o 
  -2   8   2      721.82      729.08      6.05 o 
  -1   8   2       55.38       41.18      0.55 o 
   0   8   2      877.75      846.22      7.56 o 
   1   8   2      551.40      530.42      5.52 o 
   2   8   2       52.89       50.91      0.87 o 
   3   8   2        0.22        1.25      0.38 o 
   4   8   2     1654.13     1668.28     15.12 o 
   5   8   2        0.03        0.40      0.54 o 
   6   8   2      185.76      196.10      1.81 o 
   7   8   2      309.51      335.51      3.09 o 
   8   8   2        6.82        9.12      0.46 o 
   9   8   2       68.66       74.27      1.40 o 
  10   8   2       46.93       53.23      1.16 o 
 -10   9   2       39.94       40.73      1.93 o 
  -9   9   2       28.25       30.07      1.29 o 
  -8   9   2      304.52      312.07      4.12 o 
  -7   9   2       16.82       17.13      0.98 o 
  -6   9   2       50.33       51.47      1.30 o 
  -5   9   2      774.01      770.59      7.98 o 
  -4   9   2        0.07        0.63      0.45 o 
  -3   9   2       15.59       16.31      0.82 o 
  -2   9   2      741.57      689.92      6.11 o 
  -1   9   2      599.30      584.28      4.68 o 
   0   9   2       13.28       16.74      0.83 o 
   1   9   2      547.12      533.27      5.54 o 
   2   9   2      577.65      563.52      5.85 o 
   3   9   2       34.32       30.69      0.72 o 
   4   9   2        7.09        6.07      0.45 o 
   5   9   2       76.47       77.97      1.37 o 
   6   9   2      193.63      195.98      2.15 o 
   7   9   2        4.32        4.32      0.49 o 
   8   9   2       42.84       41.45      0.83 o 
   9   9   2        8.22        8.63      0.56 o 
  -9  10   2       43.66       45.14      2.49 o 
  -8  10   2       14.71       20.67      1.56 o 
  -7  10   2        0.00        0.45      0.58 o 
  -6  10   2       26.54       27.77      1.06 o 
  -5  10   2        4.04        4.72      0.57 o 
  -4  10   2        1.83        2.15      0.48 o 
  -3  10   2       79.87       81.58      1.19 o 
  -2  10   2       88.94       82.14      1.16 o 
  -1  10   2       99.91      101.33      1.05 o 
   0  10   2      220.63      211.77      2.10 o 
   1  10   2      406.04      384.92      4.35 o 
   2  10   2        0.68        0.33      0.41 o 
   3  10   2      101.79       98.29      1.40 o 
   4  10   2      372.97      349.14      3.58 o 
   5  10   2        5.81        6.96      0.57 o 
   6  10   2        2.45        3.59      0.47 o 
   7  10   2       82.75       75.20      1.26 o 
   8  10   2        0.31        0.65      0.37 o 
  -7  11   2       47.28       52.85      1.28 o 
  -6  11   2       28.54       34.57      1.04 o 
  -5  11   2        2.40        2.00      0.50 o 
  -4  11   2       10.70       10.74      0.68 o 
  -3  11   2        3.24        3.26      0.65 o 
  -2  11   2       17.00       16.90      0.85 o 
  -1  11   2       55.79       52.32      1.30 o 
   0  11   2        0.31        0.39      0.31 o 
   1  11   2        3.14        3.85      0.38 o 
   2  11   2       23.16       21.30      0.78 o 
   3  11   2        0.21        0.45      0.39 o 
   4  11   2       14.05       16.35      0.83 o 
   5  11   2        1.22        1.90      0.64 o 
   6  11   2       40.74       49.59      1.13 o 
   7  11   2        2.35        2.47      0.53 o 
  -6  12   2       55.58       63.33      1.37 o 
  -5  12   2       14.78       16.31      0.94 o 
  -4  12   2        1.91        2.52      0.62 o 
  -3  12   2       83.43       78.94      1.38 o 
  -2  12   2       36.13       41.82      1.01 o 
  -1  12   2       29.33       30.14      1.07 o 
   0  12   2      240.79      237.63      3.23 o 
   1  12   2       17.98       24.32      0.85 o 
   2  12   2        0.25       -0.23      0.32 o 
   3  12   2      160.60      160.73      1.87 o 
   4  12   2       70.48       76.04      1.73 o 
   5  12   2       57.40       71.08      2.25 o 
  -3  13   2        3.64        5.59      0.92 o 
  -2  13   2       36.79       39.07      1.24 o 
  -1  13   2      103.05      102.97      2.80 o 
   0  13   2        0.26        0.83      0.73 o 
   1  13   2      112.77      124.65      2.37 o 
   2  13   2       49.87       46.58      0.98 o 
   3  13   2       33.18       36.86      1.34 o 
 -13   1   3        3.93        5.76      1.02 o 
 -12   1   3       28.79       31.29      1.12 o 
 -11   1   3      230.30      233.68      3.13 o 
 -10   1   3      204.06      206.35      2.80 o 
  -9   1   3      136.47      131.58      1.84 o 
  -8   1   3      341.07      325.34      3.18 o 
  -7   1   3       70.21       67.61      1.09 o 
  -6   1   3      135.34      132.69      1.54 o 
  -5   1   3       46.74       45.25      0.72 o 
  -4   1   3        3.20        6.50      0.24 o 
  -3   1   3       16.99       14.06      0.35 o 
  -2   1   3      938.28      987.37      6.31 o 
  -1   1   3      137.19      112.77      0.72 o 
   0   1   3     2271.59     2691.93     19.82 o 
   1   1   3     1350.96     1498.02     14.87 o 
   2   1   3      248.70      216.74      3.22 o 
   3   1   3       13.94        8.61      0.27 o 
   4   1   3       20.87       21.56      0.23 o 
   5   1   3      374.49      360.38      2.37 o 
   6   1   3      605.11      619.36      4.84 o 
   7   1   3       17.96       18.30      0.67 o 
   8   1   3       67.55       66.49      0.81 o 
   9   1   3        7.21        5.28      0.37 o 
  10   1   3       18.42       21.55      0.66 o 
  11   1   3        0.61        0.68      0.29 o 
  12   1   3       10.76       12.93      0.64 o 
 -13   2   3        5.93        6.40      0.86 o 
 -12   2   3       66.60       69.73      1.65 o 
 -11   2   3        0.84        1.73      0.77 o 
 -10   2   3       19.45       22.26      1.10 o 
  -9   2   3      565.74      568.89      5.93 o 
  -8   2   3      151.43      154.75      2.07 o 
  -7   2   3      214.23      214.16      2.23 o 
  -6   2   3       54.04       50.99      0.82 o 
  -5   2   3      104.09      100.58      0.89 o 
  -4   2   3      459.66      456.01      2.95 o 
  -3   2   3      450.60      416.33      2.62 o 
  -2   2   3      242.21      194.80      1.09 o 
  -1   2   3      119.00      121.17      0.86 o 
   0   2   3     1061.00     1139.83     11.65 o 
   1   2   3      331.06      311.26      2.39 o 
   2   2   3      191.89      213.31      2.70 o 
   3   2   3       34.12       23.39      0.46 o 
   4   2   3     2644.91     2933.37     29.91 o 
   5   2   3       99.24       98.42      0.70 o 
   6   2   3      227.90      215.48      1.51 o 
   7   2   3      513.34      530.34      4.07 o 
   8   2   3      163.36      181.87      1.42 o 
   9   2   3        9.62        8.24      0.41 o 
  10   2   3      151.25      152.46      1.70 o 
  11   2   3      104.03      119.38      1.45 o 
  12   2   3        0.10        0.42      0.59 o 
 -12   3   3       16.85       23.11      1.17 o 
 -11   3   3      123.88      134.77      2.31 o 
 -10   3   3       81.63       92.34      1.80 o 
  -9   3   3       27.87       25.40      1.10 o 
  -8   3   3      288.67      300.25      2.97 o 
  -7   3   3       71.04       85.70      1.19 o 
  -6   3   3        0.01        0.61      0.23 o 
  -5   3   3     1658.84     1869.46     16.53 o 
  -4   3   3      107.22      101.08      1.99 o 
  -3   3   3      149.70      150.33      1.01 o 
  -2   3   3      635.81      618.72      6.40 o 
  -1   3   3      737.37      727.52      8.97 o 
   0   3   3      471.05      454.87      4.84 o 
   1   3   3      250.12      246.19      1.59 o 
   2   3   3      230.82      235.84      4.66 o 
   3   3   3        0.29        0.83      0.34 o 
   4   3   3       73.36       68.77      0.52 o 
   5   3   3       37.76       29.46      0.46 o 
   6   3   3      187.62      204.26      1.43 o 
   7   3   3       33.12       25.14      0.44 o 
   8   3   3      329.78      310.11      2.58 o 
   9   3   3       30.09       30.12      0.60 o 
  10   3   3       11.06       14.51      0.54 o 
  11   3   3       28.42       25.94      0.64 o 
 -12   4   3       25.67       27.71      1.16 o 
 -11   4   3       32.78       32.30      1.34 o 
 -10   4   3        8.40        7.36      0.89 o 
  -9   4   3       61.34       61.36      1.22 o 
  -8   4   3       59.39       52.44      1.04 o 
  -7   4   3        0.91        1.55      0.44 o 
  -6   4   3        4.49        5.93      0.42 o 
  -5   4   3       43.58       50.03      0.66 o 
  -4   4   3       51.73       61.22      0.57 o 
  -3   4   3      673.25      717.00      6.04 o 
  -2   4   3     1237.17     1363.97     12.79 o 
  -1   4   3       44.87       51.45      0.47 o 
   0   4   3       25.55       23.55      0.38 o 
   1   4   3       37.48       30.47      0.74 o 
   2   4   3      202.73      212.48      1.40 o 
   3   4   3      459.27      501.77      4.59 o 
   4   4   3      242.79      265.33      2.98 o 
   5   4   3       34.40       30.19      0.44 o 
   6   4   3       20.67       18.73      0.56 o 
   7   4   3       54.02       52.34      0.77 o 
   8   4   3       33.95       30.03      0.78 o 
   9   4   3        6.35        6.71      0.43 o 
  10   4   3       34.71       29.75      0.64 o 
  11   4   3       49.58       48.00      0.79 o 
 -12   5   3        1.91        1.46      0.83 o 
 -11   5   3       14.74       15.69      1.31 o 
 -10   5   3      132.08      134.07      1.99 o 
  -9   5   3       87.52       78.59      1.49 o 
  -8   5   3      103.38       99.70      1.45 o 
  -7   5   3       29.69       34.04      0.62 o 
  -6   5   3      208.58      200.38      1.63 o 
  -5   5   3        4.29        1.19      0.39 o 
  -4   5   3      178.60      166.87      1.69 o 
  -3   5   3       15.23       12.60      0.53 o 
  -2   5   3      256.45      250.29      2.82 o 
  -1   5   3      760.92      735.89      9.49 o 
   0   5   3      826.61      950.17     14.44 o 
   1   5   3       22.14       21.82      0.51 o 
   2   5   3       25.07       20.68      0.34 o 
   3   5   3        6.59        6.43      0.26 o 
   4   5   3        1.06        1.63      0.24 o 
   5   5   3       77.87       79.06      0.91 o 
   6   5   3       93.22       93.84      1.62 o 
   7   5   3       45.00       39.87      0.64 o 
   8   5   3        0.03        0.15      0.31 o 
   9   5   3        6.67       10.05      0.67 o 
  10   5   3       21.26       21.46      0.63 o 
  11   5   3        1.66        1.87      0.43 o 
 -11   6   3       22.36       28.88      1.36 o 
 -10   6   3       61.50       63.97      1.49 o 
  -9   6   3       11.41       19.36      0.81 o 
  -8   6   3        1.53        3.95      0.31 o 
  -7   6   3      247.37      239.42      3.13 o 
  -6   6   3       42.20       48.91      1.11 o 
  -5   6   3      174.54      195.13      2.14 o 
  -4   6   3       15.73       14.83      0.86 o 
  -3   6   3     1154.25     1114.05     10.33 o 
  -2   6   3     1163.21     1154.37      9.71 o 
  -1   6   3      162.58      176.61      1.22 o 
   0   6   3      756.15      739.28      5.62 o 
   1   6   3      447.17      441.17      3.81 o 
   2   6   3      423.50      399.45      3.28 o 
   3   6   3       10.24       12.29      0.47 o 
   4   6   3      262.52      259.14      2.08 o 
   5   6   3      472.51      497.29      3.99 o 
   6   6   3      356.25      348.75      3.18 o 
   7   6   3      263.95      267.46      2.31 o 
   8   6   3       89.46       96.04      1.16 o 
   9   6   3      104.76       86.62      2.05 o 
  10   6   3       67.38       66.32      1.26 o 
 -11   7   3       89.50      109.19      2.87 o 
 -10   7   3      112.76      119.78      2.50 o 
  -9   7   3       18.24       17.79      1.17 o 
  -8   7   3      268.63      279.42      4.13 o 
  -7   7   3      291.38      319.04      3.83 o 
  -6   7   3      173.87      166.32      2.24 o 
  -5   7   3      324.72      334.76      3.59 o 
  -4   7   3      949.12      959.13      9.58 o 
  -3   7   3        0.03        0.24      0.39 o 
  -2   7   3      308.80      308.41      2.51 o 
  -1   7   3     1398.86     1453.57     17.10 o 
   0   7   3      155.35      141.78      1.58 o 
   1   7   3       42.09       46.81      0.77 o 
   2   7   3      351.99      344.64      2.97 o 
   3   7   3      174.68      167.64      1.39 o 
   4   7   3        0.50        0.53      0.22 o 
   5   7   3       96.25       88.98      1.10 o 
   6   7   3       65.07       71.56      0.99 o 
   7   7   3        0.06        0.35      0.28 o 
   8   7   3       18.06       18.02      0.59 o 
   9   7   3       67.31       64.38      0.95 o 
  10   7   3        2.53        3.07      0.83 o 
 -10   8   3       22.91       17.21      1.33 o 
  -9   8   3       21.22       22.25      2.10 o 
  -8   8   3        6.12        6.50      0.94 o 
  -7   8   3        4.13        3.65      0.78 o 
  -6   8   3       43.85       48.66      1.06 o 
  -5   8   3       86.05       87.82      1.42 o 
  -4   8   3        3.95        2.84      0.53 o 
  -3   8   3       14.18       16.24      0.70 o 
  -2   8   3      248.10      252.11      2.33 o 
  -1   8   3        0.78        1.31      0.26 o 
   0   8   3      115.14      121.07      1.28 o 
   1   8   3      142.39      152.46      1.90 o 
   2   8   3      295.75      293.32      2.76 o 
   3   8   3      183.36      181.67      1.87 o 
   4   8   3       85.88       79.91      1.08 o 
   5   8   3      296.65      292.72      2.53 o 
   6   8   3        6.67        5.82      0.51 o 
   7   8   3       44.17       37.69      0.72 o 
   8   8   3       20.87       19.36      0.60 o 
   9   8   3        1.65        1.87      0.39 o 
  -9   9   3        0.00       -0.81      0.81 o 
  -8   9   3       15.36       18.50      1.28 o 
  -7   9   3        1.03        0.47      0.51 o 
  -6   9   3        0.08        0.51      0.53 o 
  -5   9   3      107.68      101.95      1.44 o 
  -4   9   3       28.76       31.23      0.81 o 
  -3   9   3       89.53       93.14      1.36 o 
  -2   9   3        3.33        3.01      0.41 o 
  -1   9   3       75.86       67.40      0.90 o 
   0   9   3        3.73        3.68      0.49 o 
   1   9   3       34.38       28.75      0.92 o 
   2   9   3        7.28        7.39      0.55 o 
   3   9   3        0.32        1.01      0.30 o 
   4   9   3        7.71        6.68      0.39 o 
   5   9   3        1.33        0.97      0.31 o 
   6   9   3       18.44       23.82      1.09 o 
   7   9   3       15.10       12.15      0.66 o 
   8   9   3       16.14       14.80      0.58 o 
  -8  10   3       47.07       64.22      1.81 o 
  -7  10   3       19.25       20.27      0.98 o 
  -6  10   3       75.28       85.15      1.44 o 
  -5  10   3      129.26      136.13      1.77 o 
  -4  10   3        7.52        7.78      0.63 o 
  -3  10   3      241.25      233.88      2.39 o 
  -2  10   3      109.73      110.29      1.40 o 
  -1  10   3        7.85        6.67      0.49 o 
   0  10   3      167.27      167.09      2.88 o 
   1  10   3      162.18      149.12      2.31 o 
   2  10   3        2.44        3.44      0.59 o 
   3  10   3        0.05        0.24      0.34 o 
   4  10   3      224.27      219.09      2.29 o 
   5  10   3       45.74       54.31      0.97 o 
   6  10   3       18.25       13.82      0.54 o 
   7  10   3      143.04      146.91      2.23 o 
  -7  11   3       52.42       55.95      1.58 o 
  -6  11   3       22.59       24.10      0.97 o 
  -5  11   3        3.59        2.91      0.61 o 
  -4  11   3      130.97      132.82      1.87 o 
  -3  11   3      104.92      103.99      1.59 o 
  -2  11   3       75.93       72.64      1.51 o 
  -1  11   3      182.14      179.24      2.40 o 
   0  11   3        4.29        1.74      0.53 o 
   1  11   3       19.16       21.34      0.94 o 
   2  11   3      106.03      106.22      1.78 o 
   3  11   3      128.96      127.60      1.53 o 
   4  11   3        0.19        0.70      0.51 o 
   5  11   3      230.39      227.29      3.36 o 
   6  11   3       88.97       87.63      1.18 o 
  -5  12   3       28.76       27.92      1.05 o 
  -4  12   3        2.40        2.93      0.68 o 
  -3  12   3        0.13        0.11      0.43 o 
  -2  12   3        3.32        4.15      0.54 o 
  -1  12   3       13.56       13.42      0.74 o 
   0  12   3       14.89       15.61      0.93 o 
   1  12   3       42.89       41.75      1.24 o 
   2  12   3        3.43        3.00      0.49 o 
   3  12   3       83.76       82.14      1.75 o 
   4  12   3        4.50        2.68      0.59 o 
  -1  13   3        7.41        7.32      1.17 o 
   0  13   3       17.39       16.52      0.93 o 
 -12   0   4       19.19       18.81      2.20 o 
 -11   0   4        2.08        1.86      1.09 o 
 -10   0   4      405.17      390.28      6.00 o 
  -9   0   4        1.33        3.25      0.99 o 
  -8   0   4      180.41      186.62      2.99 o 
  -7   0   4      258.54      243.99      2.86 o 
  -6   0   4      233.28      229.18      2.41 o 
  -5   0   4      377.83      379.57      3.83 o 
  -4   0   4        1.90        2.62      0.39 o 
  -3   0   4     1023.41     1094.24     11.17 o 
  -2   0   4       26.03       16.61      0.47 o 
  -1   0   4      535.75      517.24      4.19 o 
   0   0   4      415.31      418.62      3.84 o 
   1   0   4     2684.42     3044.19     69.42 o 
   2   0   4      297.86      268.31      2.94 o 
   3   0   4      242.18      249.67      1.87 o 
   4   0   4     1562.66     1765.68     44.16 o 
   5   0   4     1015.36     1077.23     23.69 o 
   6   0   4       29.52       26.41      0.54 o 
   7   0   4      158.63      149.11      2.40 o 
   8   0   4      847.14      857.20     10.20 o 
   9   0   4       31.24       25.88      0.69 o 
  10   0   4       33.38       30.72      0.80 o 
 -12   1   4        0.09        0.13      0.61 o 
 -11   1   4       24.29       25.36      1.25 o 
 -10   1   4      351.84      359.72      3.94 o 
  -9   1   4       15.52       14.18      0.93 o 
  -8   1   4      632.73      620.00      5.92 o 
  -7   1   4      134.70      137.53      1.27 o 
  -6   1   4       14.17        9.87      0.47 o 
  -5   1   4      574.71      581.72      4.26 o 
  -4   1   4     1180.64     1241.92      9.05 o 
  -3   1   4       36.53       37.93      0.45 o 
  -2   1   4      878.02      938.59      5.61 o 
  -1   1   4     5574.87     6245.44     58.28 o 
   0   1   4      570.27      651.48     10.18 o 
   1   1   4       53.56       60.00      0.39 o 
   2   1   4      732.37      782.62     20.18 o 
   3   1   4      359.23      352.16      3.45 o 
   4   1   4        1.67        0.86      0.23 o 
   5   1   4      151.84      141.68      0.85 o 
   6   1   4      275.02      276.45      1.95 o 
   7   1   4       83.46       79.06      0.69 o 
   8   1   4        3.32        4.28      0.24 o 
   9   1   4        1.00        0.79      0.23 o 
  10   1   4       30.89       30.97      0.63 o 
  11   1   4        0.71       -0.05      0.31 o 
 -12   2   4        0.46        0.39      0.61 o 
 -11   2   4       26.94       29.81      1.21 o 
 -10   2   4       25.24       24.96      1.00 o 
  -9   2   4      216.01      215.18      2.64 o 
  -8   2   4       23.39       22.43      0.65 o 
  -7   2   4       23.53       19.67      0.50 o 
  -6   2   4      117.33      111.54      1.07 o 
  -5   2   4       21.25       18.79      0.46 o 
  -4   2   4       24.19       18.14      0.38 o 
  -3   2   4      243.97      253.75      1.72 o 
  -2   2   4      149.58      144.71      0.90 o 
  -1   2   4      310.07      333.79      1.96 o 
   0   2   4        1.48        1.21      0.19 o 
   1   2   4      216.26      234.41      1.67 o 
   2   2   4      633.33      620.51      6.31 o 
   3   2   4      352.71      363.09      3.64 o 
   4   2   4       21.79       20.41      0.56 o 
   5   2   4      139.31      138.44      1.61 o 
   6   2   4        9.74        9.78      0.48 o 
   7   2   4       10.06       10.87      0.34 o 
   8   2   4       21.48       18.38      0.63 o 
   9   2   4       96.65       95.52      1.14 o 
  10   2   4        1.18        1.30      0.47 o 
  11   2   4        7.38        5.13      0.64 o 
 -12   3   4        5.23        5.57      1.03 o 
 -11   3   4      137.52      136.57      2.11 o 
 -10   3   4      112.27      112.32      1.91 o 
  -9   3   4       74.22       75.31      1.46 o 
  -8   3   4      213.31      197.59      1.99 o 
  -7   3   4      139.50      135.22      1.41 o 
  -6   3   4       76.21       77.97      1.02 o 
  -5   3   4        0.07        1.22      0.24 o 
  -4   3   4       50.83       45.40      0.52 o 
  -3   3   4      402.73      380.02      2.63 o 
  -2   3   4      195.84      195.68      2.19 o 
  -1   3   4       19.71       16.28      0.65 o 
   0   3   4       67.65       76.44      0.53 o 
   1   3   4      740.65      783.40      5.91 o 
   2   3   4       71.96       68.45      1.49 o 
   3   3   4      132.37      125.99      1.57 o 
   4   3   4       42.69       39.43      0.65 o 
   5   3   4      628.64      619.84      6.07 o 
   6   3   4      418.77      434.06      4.59 o 
   7   3   4       13.07       16.00      0.51 o 
   8   3   4      198.80      186.01      2.31 o 
   9   3   4       23.37       24.21      0.77 o 
  10   3   4       31.95       35.76      1.09 o 
 -12   4   4      142.76      155.27      2.83 o 
 -11   4   4       20.02       24.73      0.97 o 
 -10   4   4       13.71       13.44      0.59 o 
  -9   4   4      369.99      371.49      3.32 o 
  -8   4   4       60.29       70.51      1.01 o 
  -7   4   4       21.88       17.23      0.50 o 
  -6   4   4      186.12      175.85      1.40 o 
  -5   4   4      382.24      394.94      2.83 o 
  -4   4   4       28.55       30.19      0.49 o 
  -3   4   4      502.11      487.06      4.17 o 
  -2   4   4      587.95      574.99      4.34 o 
  -1   4   4       10.97       13.49      0.33 o 
   0   4   4      239.89      252.62      1.69 o 
   1   4   4      210.45      193.64      1.96 o 
   2   4   4        0.37        0.44      0.26 o 
   3   4   4       62.83       60.77      1.43 o 
   4   4   4      445.41      426.64      4.18 o 
   5   4   4      103.19      104.71      1.31 o 
   6   4   4      168.20      142.50      2.47 o 
   7   4   4      339.40      300.68      5.95 o 
   8   4   4       53.21       52.67      1.27 o 
   9   4   4        3.52        5.85      0.68 o 
  10   4   4      111.90       99.14      1.56 o 
 -11   5   4      104.96      103.74      2.21 o 
 -10   5   4      113.28      117.28      3.83 o 
  -9   5   4        9.49       12.56      0.58 o 
  -8   5   4       63.48       56.95      1.66 o 
  -7   5   4      225.27      236.89      3.85 o 
  -6   5   4        0.44        1.62      0.22 o 
  -5   5   4       51.08       48.22      1.00 o 
  -4   5   4      274.14      268.10      2.57 o 
  -3   5   4      170.86      163.95      1.75 o 
  -2   5   4      106.40      106.41      0.97 o 
  -1   5   4      161.14      162.00      1.25 o 
   0   5   4      314.59      328.52      1.99 o 
   1   5   4        5.10        5.31      0.29 o 
   2   5   4       44.25       45.59      0.45 o 
   3   5   4      163.21      156.88      1.96 o 
   4   5   4        2.73        2.41      0.29 o 
   5   5   4      314.57      283.46      4.60 o 
   6   5   4       24.67       18.10      0.61 o 
   7   5   4        3.98        2.53      0.28 o 
   8   5   4      143.05      132.94      2.37 o 
   9   5   4      106.46      104.48      1.59 o 
  10   5   4       18.71       23.27      0.88 o 
 -11   6   4       20.93       20.99      1.10 o 
 -10   6   4        1.87        3.81      0.81 o 
  -9   6   4       73.49       74.75      1.56 o 
  -8   6   4        4.57        6.56      0.64 o 
  -7   6   4       84.69       85.84      1.46 o 
  -6   6   4        3.99        6.38      0.93 o 
  -5   6   4      197.32      203.24      2.20 o 
  -4   6   4        4.03        3.35      0.46 o 
  -3   6   4       67.66       63.14      1.31 o 
  -2   6   4       45.01       46.75      0.55 o 
  -1   6   4        0.15        0.23      0.19 o 
   0   6   4       20.03       16.46      0.39 o 
   1   6   4       52.39       53.61      0.82 o 
   2   6   4       11.19        9.94      0.34 o 
   3   6   4       47.63       50.95      0.64 o 
   4   6   4       42.00       45.13      0.84 o 
   5   6   4        1.88        1.51      0.21 o 
   6   6   4        0.10        0.23      0.18 o 
   7   6   4       51.20       44.94      1.53 o 
   8   6   4        0.63        0.70      0.50 o 
   9   6   4        0.26       -0.03      0.46 o 
 -10   7   4       39.74       47.08      1.55 o 
  -9   7   4        4.32        1.76      0.63 o 
  -8   7   4       18.18       14.35      0.88 o 
  -7   7   4        2.19        2.04      0.68 o 
  -6   7   4        5.88        7.42      0.68 o 
  -5   7   4      671.97      655.24      6.44 o 
  -4   7   4       86.73       81.24      1.23 o 
  -3   7   4        3.91        3.35      0.45 o 
  -2   7   4      220.10      212.40      1.99 o 
  -1   7   4      653.83      648.50      4.56 o 
   0   7   4       60.62       53.71      0.62 o 
   1   7   4        3.22        2.15      0.32 o 
   2   7   4      138.65      139.43      1.23 o 
   3   7   4       61.65       56.28      1.09 o 
   4   7   4       16.88       15.50      0.32 o 
   5   7   4       98.59      102.55      2.08 o 
   6   7   4       27.61       25.71      0.89 o 
   7   7   4        2.95        2.22      0.53 o 
   8   7   4        4.10        2.84      0.76 o 
   9   7   4        1.24        1.81      0.65 o 
  -9   8   4       35.80       38.52      1.55 o 
  -8   8   4        0.79        2.86      0.90 o 
  -7   8   4       74.94       60.89      2.60 o 
  -6   8   4        1.67        1.46      0.52 o 
  -5   8   4        0.11        1.12      0.53 o 
  -4   8   4      133.79      145.12      1.67 o 
  -3   8   4      537.16      533.70      4.78 o 
  -2   8   4      490.26      491.57      4.18 o 
  -1   8   4       18.36       19.06      0.30 o 
   0   8   4      149.53      151.39      1.17 o 
   1   8   4      286.92      284.48      2.48 o 
   2   8   4      141.41      135.58      1.30 o 
   3   8   4      257.80      263.37      2.32 o 
   4   8   4      482.57      463.93      5.83 o 
   5   8   4      197.78      192.00      3.68 o 
   6   8   4       21.97       17.84      0.85 o 
   7   8   4       70.21       69.15      1.52 o 
   8   8   4       21.53       23.04      1.06 o 
  -8   9   4      116.51      122.16      2.11 o 
  -7   9   4       95.94      100.88      1.68 o 
  -6   9   4       81.05       83.70      1.69 o 
  -5   9   4      246.38      248.46      2.62 o 
  -4   9   4      199.84      202.89      2.41 o 
  -3   9   4       30.37       32.89      1.08 o 
  -2   9   4       99.55       96.32      1.24 o 
  -1   9   4      179.56      181.23      1.72 o 
   0   9   4      105.13      104.29      1.31 o 
   1   9   4       12.84       14.50      0.51 o 
   2   9   4      171.37      167.09      1.90 o 
   3   9   4      120.46      112.37      1.16 o 
   4   9   4        7.46        7.80      0.54 o 
   5   9   4        8.01        7.60      0.43 o 
   6   9   4       62.89       63.27      1.53 o 
   7   9   4        0.30        0.52      0.59 o 
  -7  10   4        4.89        5.10      0.81 o 
  -6  10   4       35.01       40.84      1.04 o 
  -5  10   4        3.44        4.92      0.64 o 
  -4  10   4       17.03       18.02      0.91 o 
  -3  10   4        3.12        3.09      0.56 o 
  -2  10   4       19.32       22.50      0.86 o 
  -1  10   4        9.19       10.70      0.52 o 
   0  10   4        0.01        0.29      0.37 o 
   1  10   4       60.33       58.14      1.01 o 
   2  10   4       30.24       26.53      1.11 o 
   3  10   4        0.01        0.29      0.27 o 
   4  10   4      125.14      117.62      1.59 o 
   5  10   4        8.64        5.82      0.49 o 
   6  10   4       10.94        9.94      1.25 o 
  -6  11   4        1.48        2.27      0.66 o 
  -5  11   4        4.45        6.56      0.77 o 
  -4  11   4        0.89        0.99      0.53 o 
  -3  11   4        0.32        0.72      0.56 o 
  -2  11   4       28.22       26.60      1.19 o 
  -1  11   4        1.17        1.72      0.59 o 
   0  11   4        0.97        0.92      0.50 o 
   1  11   4       13.02       11.71      0.97 o 
   2  11   4        3.96        4.35      0.45 o 
   3  11   4        2.01        1.99      0.39 o 
   4  11   4        0.05        0.32      0.52 o 
  -3  12   4        0.93        0.53      0.50 o 
  -2  12   4       41.13       46.38      1.08 o 
  -1  12   4        2.23        1.70      0.55 o 
   0  12   4       13.77       16.27      0.78 o 
   1  12   4        1.95        1.61      0.64 o 
   2  12   4        6.06        8.12      0.65 o 
 -11   1   5       42.64       43.58      1.02 o 
 -10   1   5      184.52      177.86      1.79 o 
  -9   1   5       14.80       15.04      0.69 o 
  -8   1   5      296.59      278.54      2.84 o 
  -7   1   5      174.64      168.16      1.51 o 
  -6   1   5      220.98      222.45      1.79 o 
  -5   1   5       42.50       42.12      0.65 o 
  -4   1   5      557.64      546.43      3.93 o 
  -3   1   5      609.76      598.82      4.20 o 
  -2   1   5        1.06        2.51      0.22 o 
  -1   1   5      550.81      563.46      3.61 o 
   0   1   5       37.53       33.85      0.49 o 
   1   1   5       30.04       37.31      0.60 o 
   2   1   5      119.71      126.63      1.14 o 
   3   1   5      241.77      250.70      2.06 o 
   4   1   5        3.03        3.96      0.19 o 
   5   1   5      109.28      102.22      1.32 o 
   6   1   5      335.34      330.12      6.80 o 
   7   1   5       20.95       19.84      0.83 o 
   8   1   5       51.75       43.87      2.43 o 
   9   1   5       16.38       15.15      1.70 o 
  10   1   5       23.19       27.37      3.54 o 
 -11   2   5        0.85        0.72      0.42 o 
 -10   2   5       40.74       39.59      0.91 o 
  -9   2   5      132.26      122.84      1.43 o 
  -8   2   5      141.77      141.04      1.72 o 
  -7   2   5       17.83       14.69      0.52 o 
  -6   2   5      344.54      334.16      2.77 o 
  -5   2   5      241.34      238.61      1.79 o 
  -4   2   5      323.27      304.62      2.15 o 
  -3   2   5      372.43      388.96      2.85 o 
  -2   2   5      433.54      407.57      2.61 o 
  -1   2   5      126.53      119.81      1.04 o 
   0   2   5       11.70       11.21      0.24 o 
   1   2   5      401.31      420.11      3.12 o 
   2   2   5      125.50      122.83      1.21 o 
   3   2   5       12.14       11.71      0.45 o 
   4   2   5      736.42      751.79      7.84 o 
   5   2   5      301.04      288.73      2.97 o 
   6   2   5       39.52       37.90      0.91 o 
   7   2   5      104.97       92.28      2.38 o 
   8   2   5      133.96      127.78      2.38 o 
   9   2   5       58.78       59.52      3.07 o 
  10   2   5       39.76       39.47      1.85 o 
 -11   3   5       72.72       73.12      1.28 o 
 -10   3   5      170.21      162.01      2.41 o 
  -9   3   5        3.72        4.04      0.52 o 
  -8   3   5       29.43       23.13      0.67 o 
  -7   3   5       67.99       66.42      1.01 o 
  -6   3   5      203.97      204.56      1.85 o 
  -5   3   5      213.77      215.22      1.68 o 
  -4   3   5      391.05      391.15      2.80 o 
  -3   3   5       39.65       36.64      0.59 o 
  -2   3   5      206.56      205.51      1.55 o 
  -1   3   5      244.49      246.92      1.68 o 
   0   3   5      303.39      298.36      2.17 o 
   1   3   5        0.73        1.04      0.31 o 
   2   3   5      239.47      249.11      3.19 o 
   3   3   5      423.29      428.80      4.90 o 
   4   3   5       41.90       45.30      0.83 o 
   5   3   5       33.25       29.96      0.89 o 
   6   3   5       85.61       75.59      1.23 o 
   7   3   5        1.98        2.13      0.40 o 
   8   3   5       52.97       50.17      1.03 o 
   9   3   5       53.08       50.14      1.30 o 
 -11   4   5       17.92       17.81      1.06 o 
 -10   4   5       35.99       33.84      1.12 o 
  -9   4   5       20.44       19.56      0.72 o 
  -8   4   5        1.05        1.18      0.29 o 
  -7   4   5        3.41        3.71      0.32 o 
  -6   4   5       17.50       17.37      0.51 o 
  -5   4   5      150.67      156.19      1.34 o 
  -4   4   5       10.79       12.23      0.35 o 
  -3   4   5        1.56        2.76      0.53 o 
  -2   4   5       26.27       29.59      0.50 o 
  -1   4   5       43.23       38.37      0.40 o 
   0   4   5      128.94      133.63      0.94 o 
   1   4   5       10.61       10.63      0.43 o 
   2   4   5       13.36       15.00      0.40 o 
   3   4   5       68.08       67.67      1.03 o 
   4   4   5        4.51        4.73      0.49 o 
   5   4   5        0.02       -0.14      0.32 o 
   6   4   5        1.11        1.42      0.48 o 
   7   4   5       18.85       21.51      0.97 o 
   8   4   5       29.03       27.68      0.75 o 
   9   4   5        0.75        0.55      0.45 o 
 -10   5   5       69.82       68.50      1.56 o 
  -9   5   5        2.43        3.19      0.69 o 
  -8   5   5       85.49       80.33      1.83 o 
  -7   5   5       76.31       70.56      1.22 o 
  -6   5   5        2.55        2.52      0.33 o 
  -5   5   5       27.36       24.82      0.69 o 
  -4   5   5      295.45      283.77      2.75 o 
  -3   5   5      181.52      180.65      1.81 o 
  -2   5   5        2.15        2.41      0.30 o 
  -1   5   5      924.67      946.98      6.39 o 
   0   5   5       32.95       27.11      0.37 o 
   1   5   5        5.32        4.67      0.20 o 
   2   5   5       56.53       53.95      0.79 o 
   3   5   5      129.36      128.09      1.72 o 
   4   5   5       59.08       57.81      1.31 o 
   5   5   5       46.94       45.40      2.15 o 
   6   5   5       52.83       48.26      1.23 o 
   7   5   5        0.43        0.09      0.36 o 
   8   5   5        7.39        6.97      0.71 o 
   9   5   5        0.27        0.13      0.39 o 
 -10   6   5       49.34       44.44      1.50 o 
  -9   6   5       29.22       27.84      1.05 o 
  -8   6   5       22.03       23.91      1.00 o 
  -7   6   5       41.12       35.31      1.06 o 
  -6   6   5        2.67        1.75      0.50 o 
  -5   6   5       80.07       81.60      1.28 o 
  -4   6   5        0.11        0.23      0.35 o 
  -3   6   5      231.81      224.03      2.24 o 
  -2   6   5      335.02      329.56      2.52 o 
  -1   6   5       23.61       25.74      0.56 o 
   0   6   5       57.03       56.56      0.59 o 
   1   6   5      311.78      310.52      3.09 o 
   2   6   5      291.17      269.65      6.30 o 
   3   6   5       11.57       10.29      0.83 o 
   4   6   5       80.96       74.87      1.57 o 
   5   6   5      318.65      311.80      6.61 o 
   6   6   5        1.76        1.84      0.84 o 
   7   6   5       30.02       28.11      1.28 o 
   8   6   5       89.30       80.08      1.39 o 
  -9   7   5       16.42       17.77      1.15 o 
  -8   7   5       19.87       18.56      1.21 o 
  -7   7   5      170.06      173.25      3.04 o 
  -6   7   5       17.32       17.45      1.39 o 
  -5   7   5       50.29       51.74      1.25 o 
  -4   7   5      356.64      353.24      4.47 o 
  -3   7   5        9.80       11.21      0.54 o 
  -2   7   5      109.42      103.28      1.27 o 
  -1   7   5      320.45      315.33      3.04 o 
   0   7   5       72.35       72.32      0.96 o 
   1   7   5        0.65        0.96      0.30 o 
   2   7   5      254.40      251.63      4.15 o 
   3   7   5      149.55      146.47      2.25 o 
   4   7   5        1.51        0.45      0.57 o 
   5   7   5      146.18      153.67      3.50 o 
   6   7   5       15.22       14.56      0.97 o 
   7   7   5        0.05        1.07      0.89 o 
  -8   8   5        0.68        0.30      0.58 o 
  -7   8   5        5.05        4.68      0.66 o 
  -6   8   5        3.71        4.55      0.67 o 
  -5   8   5       29.20       31.02      1.00 o 
  -4   8   5       17.87       18.81      0.86 o 
  -3   8   5       14.57       16.14      0.66 o 
  -2   8   5        7.33        8.22      0.48 o 
  -1   8   5        0.14       -0.02      0.19 o 
   0   8   5        3.88        3.56      0.33 o 
   1   8   5        6.36        5.38      0.39 o 
   2   8   5       27.15       24.29      0.69 o 
   3   8   5       26.55       28.28      0.72 o 
   4   8   5        3.33        4.11      0.78 o 
   5   8   5       20.78       21.00      1.38 o 
   6   8   5        1.79        1.90      0.92 o 
   7   8   5       12.22       14.72      1.25 o 
  -7   9   5        1.63        2.16      0.77 o 
  -6   9   5       21.00       21.15      0.89 o 
  -5   9   5       20.33       15.36      1.53 o 
  -4   9   5        3.32        4.30      0.56 o 
  -3   9   5        0.56        0.79      0.54 o 
  -2   9   5        0.10        0.08      0.30 o 
  -1   9   5       32.91       34.84      0.87 o 
   0   9   5        0.00       -0.05      0.18 o 
   1   9   5        6.26        5.61      0.85 o 
   2   9   5        0.03        0.09      0.20 o 
   3   9   5       59.06       57.21      1.22 o 
   4   9   5        2.53        2.62      0.78 o 
   5   9   5        1.54        0.71      0.68 o 
   6   9   5        9.04        6.85      1.15 o 
  -6  10   5       10.23        9.53      0.79 o 
  -5  10   5       29.00       32.83      0.93 o 
  -4  10   5       45.31       51.39      1.24 o 
  -3  10   5       51.50       46.60      1.06 o 
  -2  10   5       12.93       12.92      0.67 o 
  -1  10   5        0.03        0.08      0.30 o 
   0  10   5        8.13        9.34      0.69 o 
   1  10   5       66.03       63.28      1.48 o 
   2  10   5        2.61        2.63      0.75 o 
   3  10   5        4.56        6.27      0.95 o 
   4  10   5       68.69       68.10      1.89 o 
  -4  11   5       33.58       34.85      2.52 o 
  -3  11   5       47.79       50.42      1.12 o 
  -2  11   5        1.10        0.96      0.53 o 
  -1  11   5       61.97       57.53      2.28 o 
   0  11   5        1.58        1.02      0.67 o 
   1  11   5       16.92       16.50      0.75 o 
   2  11   5       16.27       19.43      1.17 o 
 -10   0   6      255.18      244.85      5.78 o 
  -9   0   6        6.78        5.73      0.69 o 
  -8   0   6       13.86       12.05      0.99 o 
  -7   0   6       14.13       15.23      0.72 o 
  -6   0   6      209.49      209.94      3.53 o 
  -5   0   6      310.84      305.92      3.26 o 
  -4   0   6       82.14       70.57      1.18 o 
  -3   0   6      268.10      268.22      2.85 o 
  -2   0   6       83.78       86.60      1.04 o 
  -1   0   6       69.84       66.66      1.26 o 
   0   0   6      561.17      546.36      5.34 o 
   1   0   6      219.19      230.85      2.03 o 
   2   0   6      284.81      294.95      5.82 o 
   3   0   6       54.62       53.05      3.18 o 
   4   0   6       78.84       81.11      2.64 o 
   5   0   6      176.83      169.95      4.28 o 
   6   0   6        0.26        0.74      1.05 o 
   7   0   6       10.55       14.25      2.92 o 
   8   0   6      249.77      259.28      6.74 o 
 -10   1   6       36.47       36.17      0.92 o 
  -9   1   6       84.41       81.35      1.30 o 
  -8   1   6      119.92      115.40      1.35 o 
  -7   1   6       93.95       90.98      1.02 o 
  -6   1   6      114.30      111.57      1.23 o 
  -5   1   6       41.87       46.16      0.70 o 
  -4   1   6      483.68      484.29      3.62 o 
  -3   1   6      271.25      258.14      1.89 o 
  -2   1   6       81.16       76.34      0.79 o 
  -1   1   6     1170.50     1167.83      9.32 o 
   0   1   6      172.31      179.02      1.79 o 
   1   1   6       25.73       27.43      0.65 o 
   2   1   6       62.44       67.69      2.30 o 
   3   1   6      245.60      246.64      1.99 o 
   4   1   6       20.52       17.96      2.40 o 
   5   1   6       23.11       24.46      1.24 o 
   6   1   6      103.43      104.36      2.34 o 
   7   1   6        0.02        0.67      1.03 o 
   8   1   6       33.06       36.18      2.38 o 
 -10   2   6       24.81       24.01      0.90 o 
  -9   2   6        1.27        0.91      0.41 o 
  -8   2   6       12.29       13.58      0.62 o 
  -7   2   6       31.65       32.49      0.76 o 
  -6   2   6        0.80        0.57      0.35 o 
  -5   2   6       51.74       46.65      0.80 o 
  -4   2   6       57.81       55.05      0.67 o 
  -3   2   6       61.41       59.87      0.77 o 
  -2   2   6       19.69       19.28      0.37 o 
  -1   2   6       11.39       10.55      0.28 o 
   0   2   6        3.20        3.37      0.24 o 
   1   2   6      108.54      116.66      1.23 o 
   2   2   6       27.20       26.18      0.60 o 
   3   2   6       46.20       40.24      0.73 o 
   4   2   6       11.48        9.56      0.37 o 
   5   2   6       27.76       27.48      1.07 o 
   6   2   6       17.89       20.45      1.26 o 
   7   2   6       33.92       32.64      2.45 o 
   8   2   6       16.77       18.30      3.03 o 
 -10   3   6      111.78      109.75      2.20 o 
  -9   3   6        0.79        1.34      0.39 o 
  -8   3   6       35.92       31.49      0.67 o 
  -7   3   6       85.04       74.88      1.10 o 
  -6   3   6       70.30       70.06      0.85 o 
  -5   3   6       13.94       13.30      0.42 o 
  -4   3   6       12.25       13.01      0.53 o 
  -3   3   6      249.25      233.31      2.15 o 
  -2   3   6       56.75       48.18      0.65 o 
  -1   3   6        7.68        7.59      0.45 o 
   0   3   6       18.16       19.08      0.28 o 
   1   3   6        0.93        0.74      0.26 o 
   2   3   6        5.33        4.89      0.61 o 
   3   3   6       14.16       15.08      0.61 o 
   4   3   6        1.75        1.41      0.30 o 
   5   3   6       37.72       35.03      0.95 o 
   6   3   6       82.00       74.38      1.49 o 
   7   3   6       43.89       44.14      1.73 o 
   8   3   6       13.72       13.54      1.96 o 
 -10   4   6        0.42        1.17      0.58 o 
  -9   4   6       85.38       84.24      1.84 o 
  -8   4   6      103.83      101.92      1.80 o 
  -7   4   6       17.36       16.84      0.55 o 
  -6   4   6       13.63       13.60      0.74 o 
  -5   4   6      161.83      156.90      1.69 o 
  -4   4   6       87.17       76.95      1.14 o 
  -3   4   6       45.69       48.56      0.70 o 
  -2   4   6      106.29       97.86      1.02 o 
  -1   4   6       21.10       18.71      0.31 o 
   0   4   6       15.94       16.19      0.32 o 
   1   4   6       86.14       92.17      1.14 o 
   2   4   6       82.59       86.25      1.26 o 
   3   4   6       10.54       13.33      0.60 o 
   4   4   6      136.84      143.13      1.94 o 
   5   4   6       82.20       78.98      3.51 o 
   6   4   6        1.33        1.02      0.55 o 
   7   4   6       69.47       69.96      3.09 o 
   8   4   6       26.25       29.71      3.75 o 
  -9   5   6       22.67       22.04      0.89 o 
  -8   5   6        0.38        0.06      0.41 o 
  -7   5   6      124.91      132.28      1.77 o 
  -6   5   6       62.27       62.55      1.28 o 
  -5   5   6        7.94       11.25      0.58 o 
  -4   5   6       65.50       66.55      0.95 o 
  -3   5   6       22.62       19.93      0.67 o 
  -2   5   6      100.77       96.77      0.85 o 
  -1   5   6       59.15       59.68      0.63 o 
   0   5   6       94.32       90.22      1.36 o 
   1   5   6        1.82        1.97      0.46 o 
   2   5   6      144.88      158.28      1.72 o 
   3   5   6      217.13      225.33      2.56 o 
   4   5   6       28.50       26.88      0.68 o 
   5   5   6      137.09      149.46      2.15 o 
   6   5   6       66.54       71.42      3.06 o 
   7   5   6       12.26       14.10      0.91 o 
  -9   6   6       39.41       39.54      1.29 o 
  -8   6   6        4.33        4.77      0.72 o 
  -7   6   6        1.97        1.48      0.67 o 
  -6   6   6        4.52        3.49      0.59 o 
  -5   6   6       58.41       59.48      1.19 o 
  -4   6   6       12.54       14.03      0.64 o 
  -3   6   6        0.14        0.12      0.29 o 
  -2   6   6        3.95        3.48      0.35 o 
  -1   6   6       10.18       10.20      0.30 o 
   0   6   6      107.20      107.90      1.56 o 
   1   6   6        1.69        2.74      0.40 o 
   2   6   6        0.21        0.23      0.31 o 
   3   6   6      124.64      133.39      1.59 o 
   4   6   6       30.12       31.14      1.25 o 
   5   6   6        2.78        2.39      0.64 o 
   6   6   6        0.94        1.04      0.59 o 
  -8   7   6        2.34        2.34      0.70 o 
  -7   7   6        8.05        9.23      0.77 o 
  -6   7   6       70.82       71.38      1.34 o 
  -5   7   6       13.26       13.83      0.86 o 
  -4   7   6      120.95      120.70      1.93 o 
  -3   7   6        0.32        0.80      0.39 o 
  -2   7   6        1.22        1.57      0.25 o 
  -1   7   6      136.73      130.85      1.27 o 
   0   7   6       56.73       54.40      2.03 o 
   1   7   6       38.76       39.50      0.92 o 
   2   7   6        5.54        6.72      0.49 o 
   3   7   6      179.76      189.63      2.09 o 
   4   7   6        4.97        2.89      1.79 o 
   5   7   6       18.75       17.05      2.18 o 
   6   7   6        0.01        0.24      0.93 o 
  -7   8   6       16.44       16.51      1.64 o 
  -6   8   6       63.22       65.64      1.43 o 
  -5   8   6       16.61       14.37      0.66 o 
  -4   8   6       19.52       20.98      0.83 o 
  -3   8   6       79.42       79.88      1.21 o 
  -2   8   6      139.70      134.28      2.52 o 
  -1   8   6        8.19        9.72      0.53 o 
   0   8   6       40.13       35.16      0.90 o 
   1   8   6      162.18      165.43      2.05 o 
   2   8   6       23.87       24.84      0.70 o 
   3   8   6       60.19       55.65      2.24 o 
   4   8   6       30.44       39.04      1.83 o 
   5   8   6      175.86      178.57      3.21 o 
  -5   9   6       40.13       44.73      1.07 o 
  -4   9   6      284.56      286.48      3.01 o 
  -3   9   6       42.88       44.45      0.88 o 
  -2   9   6       34.68       33.33      0.95 o 
  -1   9   6      142.84      143.69      2.81 o 
   0   9   6      104.16      108.69      2.57 o 
   1   9   6        0.28        1.30      0.83 o 
   2   9   6       98.55      105.24      1.83 o 
   3   9   6      193.72      197.05      3.39 o 
  -3  10   6       24.52       25.80      1.20 o 
  -2  10   6       13.61       14.75      0.69 o 
  -1  10   6        6.23        6.51      0.86 o 
   0  10   6        0.16       -0.40      0.59 o 
   1  10   6        7.43        8.53      1.48 o 
  -9   1   7       11.27        8.63      0.95 o 
  -8   1   7       31.89       29.83      0.69 o 
  -7   1   7       23.71       23.80      0.72 o 
  -6   1   7       32.09       30.56      0.79 o 
  -5   1   7        0.01        0.36      0.27 o 
  -4   1   7       70.75       74.74      0.90 o 
  -3   1   7       79.17       73.66      0.81 o 
  -2   1   7       45.54       39.72      0.57 o 
  -1   1   7       36.14       35.49      0.69 o 
   0   1   7       45.60       48.90      0.84 o 
   1   1   7        0.61        0.86      0.19 o 
   2   1   7        2.11        3.39      0.76 o 
   3   1   7       37.80       40.66      1.48 o 
   4   1   7        2.66        4.83      1.49 o 
   5   1   7       10.36       13.48      1.23 o 
   6   1   7       35.27       37.93      2.66 o 
  -9   2   7       14.12       14.13      0.65 o 
  -8   2   7       34.01       34.47      0.76 o 
  -7   2   7        5.09        5.11      0.52 o 
  -6   2   7      108.39      112.79      1.33 o 
  -5   2   7       38.90       42.37      0.69 o 
  -4   2   7       36.28       29.66      0.60 o 
  -3   2   7       47.94       54.69      0.72 o 
  -2   2   7       54.04       51.29      0.66 o 
  -1   2   7        7.83        8.36      0.36 o 
   0   2   7        5.69        7.15      0.88 o 
   1   2   7       38.13       41.01      0.95 o 
   2   2   7       20.00       21.69      1.06 o 
   3   2   7        1.48        1.06      0.82 o 
   4   2   7       34.34       37.59      1.53 o 
   5   2   7       78.45       78.91      3.18 o 
   6   2   7        5.19        3.60      1.50 o 
  -8   3   7        1.34        0.98      0.41 o 
  -7   3   7       19.91       27.16      0.80 o 
  -6   3   7      127.35      122.04      2.76 o 
  -5   3   7        3.15        1.70      0.43 o 
  -4   3   7      158.39      155.85      1.76 o 
  -3   3   7       40.98       37.41      0.68 o 
  -2   3   7       10.65       10.25      0.48 o 
  -1   3   7       55.77       56.58      1.55 o 
   0   3   7       87.20       93.31      1.99 o 
   1   3   7       23.52       21.63      0.57 o 
   2   3   7       34.49       38.01      1.23 o 
   3   3   7      288.43      309.27      5.53 o 
   4   3   7        2.33        3.16      1.23 o 
   5   3   7       15.19       14.33      1.89 o 
   6   3   7       32.65       34.14      3.94 o 
  -8   4   7       23.34       27.06      1.00 o 
  -7   4   7        2.41        2.18      0.56 o 
  -6   4   7       11.31       12.82      0.76 o 
  -5   4   7        8.78        7.68      0.53 o 
  -4   4   7        0.83        1.13      0.45 o 
  -3   4   7        1.61        1.87      0.43 o 
  -2   4   7       18.93       16.02      0.50 o 
  -1   4   7       25.19       23.88      0.79 o 
   0   4   7       80.47       79.53      1.02 o 
   1   4   7       50.50       51.79      0.89 o 
   2   4   7        0.02        0.21      0.36 o 
   3   4   7        0.15        0.10      0.28 o 
   4   4   7        2.01        2.38      1.38 o 
   6   4   7        6.72        7.91      1.82 o 
  -7   5   7        8.23        7.05      0.69 o 
  -6   5   7        9.35       10.59      0.67 o 
  -5   5   7        0.97        1.55      0.45 o 
  -4   5   7        9.53       10.46      0.70 o 
  -3   5   7       13.68       12.27      0.68 o 
  -2   5   7       21.49       18.86      0.43 o 
  -1   5   7       62.46       62.19      0.93 o 
   0   5   7       30.01       30.65      0.70 o 
   1   5   7        0.19        0.17      0.34 o 
   2   5   7        3.81        4.59      0.46 o 
   3   5   7       12.16       16.38      0.60 o 
   4   5   7       15.46       14.84      0.55 o 
   5   5   7        4.64        4.93      1.60 o 
  -7   6   7        1.59        1.45      0.61 o 
  -6   6   7       18.38       21.55      0.88 o 
  -5   6   7       38.83       43.24      0.91 o 
  -4   6   7        1.07        0.85      0.45 o 
  -3   6   7       33.36       31.08      0.94 o 
  -2   6   7       82.56       76.74      1.62 o 
  -1   6   7        2.32        2.35      0.38 o 
   0   6   7        4.47        4.71      0.46 o 
   1   6   7       95.36      103.49      1.64 o 
   2   6   7       72.32       73.90      1.36 o 
   3   6   7        1.71        1.19      0.53 o 
   4   6   7       11.67       15.16      0.99 o 
  -5   7   7        0.19        0.39      0.52 o 
  -4   7   7      150.92      152.45      2.63 o 
  -3   7   7      123.27      122.29      2.41 o 
  -2   7   7        0.77        0.18      0.54 o 
  -1   7   7      100.01      103.22      2.08 o 
   0   7   7      142.83      144.50      2.53 o 
   1   7   7       42.25       43.31      1.10 o 
   2   7   7       67.23       68.65      1.54 o 
   3   7   7      157.22      156.52      3.02 o 
  -4   8   7        3.88        3.18      0.56 o 
  -3   8   7        5.20        5.66      0.96 o 
  -2   8   7       31.17       35.80      1.21 o 
  -1   8   7       25.89       32.29      1.13 o 
   0   8   7        3.80        3.33      0.77 o 
   1   8   7        3.19        3.17      0.82 o 
  -7   0   8        1.71        0.79      0.72 o 
  -6   0   8      128.96      132.53      1.92 o 
  -5   0   8       91.10       94.64      1.48 o 
  -4   0   8        6.68        3.43      0.62 o 
  -3   0   8      185.76      181.27      4.99 o 
  -2   0   8      228.23      237.75      3.91 o 
  -1   0   8       12.11        6.78      1.31 o 
   0   0   8       25.75       21.77      1.76 o 
   1   0   8       43.36       55.05      2.48 o 
   2   0   8       62.11       69.79      2.79 o 
   3   0   8        4.01        4.42      2.35 o 
  -7   1   8       18.73       22.28      0.70 o 
  -6   1   8       28.65       28.92      0.68 o 
  -5   1   8        0.41        1.04      0.39 o 
  -4   1   8      100.00      102.72      1.38 o 
  -3   1   8       42.50       42.82      1.27 o 
  -2   1   8       83.83       74.21      2.48 o 
  -1   1   8       90.22       86.11      2.02 o 
   0   1   8      214.19      220.57      4.19 o 
   1   1   8       18.77       21.25      1.49 o 
   2   1   8        2.39        4.69      1.12 o 
   3   1   8       87.33       93.11      3.47 o 
  -6   2   8       11.03        9.90      0.70 o 
  -5   2   8        0.00        0.11      0.32 o 
  -4   2   8        0.24       -0.01      0.27 o 
  -3   2   8        0.18       -0.22      0.30 o 
  -2   2   8       11.44       11.01      0.51 o 
  -1   2   8        1.15        0.73      0.33 o 
   0   2   8        5.57        5.16      1.40 o 
   1   2   8        9.98        9.32      1.26 o 
   2   2   8        1.35        1.64      1.01 o 
   3   2   8        3.38        1.43      2.19 o 
   4   2   8        9.40        8.47      1.79 o 
  -6   3   8        4.83        4.76      0.56 o 
  -5   3   8        7.13        7.55      0.66 o 
  -4   3   8        8.00        9.60      0.55 o 
  -3   3   8        8.70        7.34      1.01 o 
  -2   3   8        0.47        0.45      0.31 o 
  -1   3   8        9.76       11.40      0.74 o 
   0   3   8       15.70       19.41      1.25 o 
   1   3   8        2.36        1.96      0.76 o 
   2   3   8       19.26       25.64      3.44 o 
   3   3   8        7.65       11.52      1.89 o 
  -5   4   8       36.30       36.89      1.16 o 
  -4   4   8       20.46       17.31      0.69 o 
  -3   4   8       10.60       12.13      1.97 o 
  -2   4   8       28.13       25.87      1.24 o 
  -1   4   8        8.44        7.12      0.57 o 
   0   4   8       15.94       17.07      0.78 o 
   1   4   8       44.46       51.75      1.58 o 
   2   4   8       38.82       44.52      2.70 o 
  -4   5   8        7.39        7.45      1.53 o 
  -3   5   8       37.84       38.92      1.74 o 
  -2   5   8        0.11       -0.18      0.31 o 
  -1   5   8        3.16        2.56      0.52 o 
   0   5   8       17.29       17.60      1.02 o 
   1   5   8        7.78        6.67      0.83 o 
                                                 
